# Supplementary material for: Effects of pre-partum dietary crude protein level on colostrum fat globule membrane proteins and the performance of Hu ewes and their offspring
Source: Front Vet Sci. 2022 Nov 30;9:1046214. doi: 10.3389/fvets.2022.1046214 (PMC9748348; doi:10.3389/fvets.2022.1046214)
Supplement: Supplementary file 1 [file Table_1.XLSX]

## Sheet: M VS L
Accession	Description	Coverage	# Unique Peptides	# Peptides	# PSMs	# AAs	MW [kDa]	calc. pI	L1/REF	L2/REF	average L	M1/REF	M2/REF	average M	M/L	M/L Significance A
P67975	Beta-lactoglobulin OS=Ovis aries musimon GN=LGB PE=1 SV=1 - [LACB_OVIMU]	98.15	19	19	392	162	18.1394	5.37646	0.489242	0.674897	0.582069	1.0549	1.49055	1.27272	2.18655	0.00786086
P14639	Serum albumin OS=Ovis aries GN=ALB PE=1 SV=1 - [ALBU_SHEEP]	73.31	3	52	259	607	69.1433	6.15088	0.344594	0.521264	0.432929	1.0909	1.476	1.28345	2.96457	0.000216125
W5PWE9	Serum albumin OS=Ovis aries GN=ALB PE=3 SV=1 - [W5PWE9_SHEEP]	71.43	1	50	249	609	69.3194	6.15088	0.514341	0.537095	0.525718	1.10751	1.22258	1.16505	2.21611	0.00685264
D3G9G3	Lactoferrin OS=Ovis aries GN=LF PE=3 SV=1 - [D3G9G3_SHEEP]	65.11	42	43	119	708	77.2324	8.01611	0.559375	0.437279	0.498327	0.986298	2.19772	1.59201	3.19471	7.64826e-05
W5QD52	Alpha-lactalbumin OS=Ovis aries GN=LALBA PE=3 SV=1 - [W5QD52_SHEEP]	46.48	3	11	109	142	16.244	5.30029	0.312249	0.356375	0.334312	1.02459	1.41188	1.21823	3.64401	1.05623e-05
P02669	Kappa-casein OS=Ovis aries GN=CSN3 PE=1 SV=2 - [CASK_SHEEP]	35.94	6	6	122	192	21.4248	6.16357	0.451005	0.632386	0.541695	1.00701	1.46564	1.23632	2.28232	0.0050372
W5PF65	Transferrin OS=Ovis aries GN=TF PE=3 SV=1 - [W5PF65_SHEEP]	45.03	26	28	50	704	77.2905	6.81494	0.624481	0.534286	0.579384	0.926692	1.40429	1.16549	2.01161	0.0176587
W5PSZ5	Annexin OS=Ovis aries GN=ANXA1 PE=3 SV=1 - [W5PSZ5_SHEEP]	49.42	16	16	30	346	38.7741	6.58057	0.850122	0.686733	0.768427	1.16644	1.9113	1.53887	2.00262	0.0184042
W5PS94	Nucleobindin 1 OS=Ovis aries GN=NUCB1 PE=4 SV=1 - [W5PS94_SHEEP]	45	17	18	36	460	53.489	5.23682	0.607751	0.609638	0.608695	1.09063	1.35909	1.22486	2.01227	0.0176047
W5NTD9	Chitinase-3-like protein 1 OS=Ovis aries GN=CHI3L1 PE=4 SV=1 - [W5NTD9_SHEEP]	30.91	11	11	19	453	50.6027	9.34912	0.690435	0.663509	0.676972	0.89669	1.59778	1.24723	1.84237	0.03826
W5PLQ1	Uncharacterized protein OS=Ovis aries GN=LOC101111190 PE=4 SV=1 - [W5PLQ1_SHEEP]	56.59	5	5	10	129	14.4712	5.50342	0.589274	0.834155	0.711715	1.81001	1.2611	1.53556	2.15754	0.00899347
W5PGT9	Uncharacterized protein OS=Ovis aries PE=4 SV=1 - [W5PGT9_SHEEP]	39.62	12	12	25	371	41.8799	7.40088	0.614699	0.757593	0.686146	0.919103	1.60438	1.26174	1.83888	0.0388696
W5P5I0	Complement factor I OS=Ovis aries GN=CFI PE=3 SV=1 - [W5P5I0_SHEEP]	26.69	15	15	24	607	67.2224	7.69385	0.655146	0.675257	0.665202	1.08847	1.56295	1.32571	1.99294	0.0192418
Q6ECI6	Integrin beta-2 OS=Ovis aries GN=ITGB2 PE=2 SV=1 - [ITB2_SHEEP]	22.08	13	14	23	770	84.3108	6.50732	1.01832	0.544561	0.781441	1.34848	1.58835	1.46842	1.87911	0.0323867
W5NUU3	Tropomyosin 3 OS=Ovis aries GN=TPM3 PE=3 SV=1 - [W5NUU3_SHEEP]	35.09	5	12	29	285	32.9728	4.7417	0.67606	0.593615	0.634838	1.34211	1.3342	1.33816	2.10787	0.0113214
W5NRH2	Uncharacterized protein OS=Ovis aries PE=4 SV=1 - [W5NRH2_SHEEP]	36.51	3	5	12	126	14.6482	6.97607	0.806935	0.527064	0.667	0.959877	1.70455	1.33221	1.99732	0.0188585
W5PL19	Myosin light chain 12B OS=Ovis aries GN=MYL12B PE=4 SV=1 - [W5PL19_SHEEP]	45.03	6	6	17	171	19.6795	4.84326	0.755225	0.723844	0.739534	1.27733	1.39409	1.33571	1.80615	0.0450561
Q9XT27	Ceruloplasmin OS=Ovis aries GN=CP PE=2 SV=1 - [CERU_SHEEP]	14.5	11	11	15	1048	119.05	5.80811	0.618495	0.663868	0.641181	1.13261	1.47557	1.30409	2.03388	0.015936
W5P0Q4	Uncharacterized protein OS=Ovis aries GN=LOC101102413 PE=3 SV=1 - [W5P0Q4_SHEEP]	35.82	14	14	28	416	46.2164	8.29443	0.626869	0.624158	0.625514	1.36813	1.75753	1.56283	2.49847	0.00184441
P79360	Myeloid antimicrobial peptide OS=Ovis aries GN=Map-34 PE=3 SV=1 - [P79360_SHEEP]	46.67	7	8	16	165	18.8159	9.40771	0.510598	0.462027	0.486313	1.7162	2.55977	2.13798	4.39631	4.4785e-07
W5PDP2	CD55 molecule (Cromer blood group) OS=Ovis aries GN=CD55 PE=4 SV=1 - [W5PDP2_SHEEP]	14.08	7	7	12	547	59.1039	9.42236	0.778494	0.849053	0.813773	1.69975	1.21507	1.45741	1.79092	0.0482497
W5P8F9	Uncharacterized protein OS=Ovis aries PE=4 SV=1 - [W5P8F9_SHEEP]	11.42	3	3	9	254	28.1301	4.98291	0.521087	0.641046	0.581066	0.92712	1.18137	1.05424	1.81433	0.0434272
W5QHS2	Matrix Gla protein OS=Ovis aries GN=MGP PE=3 SV=1 - [W5QHS2_SHEEP]	30.1	3	3	13	103	12.2232	9.14404	0.584247	0.789733	0.68699	1.71399	1.34431	1.52915	2.22587	0.00654859
W5P7S6	Alpha-1-acid glycoprotein OS=Ovis aries GN=ORM1 PE=3 SV=1 - [W5P7S6_SHEEP]	41.58	8	8	13	202	23.2405	5.31299	0.589047	0.560729	0.574888	1.15789	1.77417	1.46603	2.55012	0.00145157
W5NU00	Uncharacterized protein OS=Ovis aries GN=LOC101123159 PE=4 SV=1 - [W5NU00_SHEEP]	15.92	1	15	16	1043	113.745	8.14795	0.536521	0.78634	0.661431	0.952375	1.67314	1.31276	1.98473	0.0199825
W5P5I7	Uncharacterized protein OS=Ovis aries PE=4 SV=1 - [W5P5I7_SHEEP]	49.32	8	8	13	148	16.6958	4.22119	0.65888	0.663064	0.660972	1.28638	1.16478	1.22558	1.85421	0.0362634
W5PN97	C-type lectin domain family 3 member B OS=Ovis aries GN=CLEC3B PE=4 SV=1 - [W5PN97_SHEEP]	22.93	3	3	6	205	22.2531	5.64307	0.585305	0.652887	0.619096	1.16289	1.31178	1.23734	1.99862	0.0187464
P54230	Cathelicidin-1 OS=Ovis aries GN=CATHL1A PE=2 SV=1 - [CTHL1_SHEEP]	48.39	5	6	13	155	17.637	7.59131	0.77328	0.533174	0.653227	1.24976	1.55058	1.40017	2.14347	0.00960019
W5QI04	Uncharacterized protein OS=Ovis aries GN=TPM1 PE=3 SV=1 - [W5QI04_SHEEP]	29.5	2	9	14	278	31.5371	4.84326	0.394599	0.402283	0.398441	2.03591	1.34108	1.6885	4.23777	8.57739e-07
W5PIJ5	Cadherin 13 OS=Ovis aries GN=CDH13 PE=4 SV=1 - [W5PIJ5_SHEEP]	12.17	6	6	12	608	66.5279	5.021	0.601982	0.771754	0.686868	2.76255	1.23334	1.99794	2.90877	0.000278651
W5PTS4	Ribonuclease A family member 4 OS=Ovis aries GN=RNASE4 PE=3 SV=1 - [W5PTS4_SHEEP]	20.41	2	2	5	147	16.8413	9.01221	0.463849	0.594118	0.528984	1.04797	1.53186	1.28991	2.43848	0.00243706
W5QFQ8	Histone H2B OS=Ovis aries GN=HIST1H2BG PE=3 SV=1 - [W5QFQ8_SHEEP]	52.38	8	8	13	126	13.8976	10.3159	0.783241	0.716059	0.74965	1.0523	1.80197	1.42713	1.90373	0.0289521
W5NQH6	Protein S100 OS=Ovis aries GN=S100A9 PE=3 SV=1 - [W5NQH6_SHEEP]	51.88	8	8	14	133	14.9246	6.41748	0.807288	0.570881	0.689085	1.41291	1.57349	1.4932	2.16693	0.00861033
W5QFM1	Histone H2A OS=Ovis aries GN=LOC101106292 PE=3 SV=1 - [W5QFM1_SHEEP]	33.33	4	4	7	126	13.5636	10.7407	0.567208	0.710608	0.638908	0.982479	2.26631	1.62439	2.54245	0.00150405
W5PEV6	Ribosomal protein S19 OS=Ovis aries GN=RPS19 PE=4 SV=1 - [W5PEV6_SHEEP]	22.93	4	4	8	157	17.3792	10.4038	0.521671	0.458675	0.490173	0.834441	1.59775	1.2161	2.48095	0.00200069
A4ZVY8	Beta-2-microglobulin OS=Ovis aries PE=2 SV=1 - [A4ZVY8_SHEEP]	45.76	6	6	17	118	13.601	6.91748	0.633804	0.804149	0.718977	1.13127	1.48759	1.30943	1.82124	0.0420931
W5QI03	Uncharacterized protein OS=Ovis aries GN=TPM1 PE=3 SV=1 - [W5QI03_SHEEP]	22.79	1	8	13	294	33.9423	4.81787	0.651168	0.564145	0.607656	1.62234	1.15474	1.38854	2.28508	0.00497313
W5PIZ7	DnaJ heat shock protein family (Hsp40) member C5 OS=Ovis aries GN=DNAJC5 PE=4 SV=1 - [W5PIZ7_SHEEP]	21.84	4	4	6	174	19.5331	5.60498	0.630471	0.704805	0.667638	1.29526	1.16437	1.22981	1.84204	0.0383183
W5NQJ0	Protein S100 OS=Ovis aries GN=S100A12 PE=3 SV=1 - [W5NQJ0_SHEEP]	60.87	6	6	11	92	10.8036	5.46533	0.704502	0.485601	0.595051	1.76454	1.91518	1.83986	3.09193	0.000121395
W5P6A5	Serine peptidase inhibitor, Kunitz type 2 OS=Ovis aries GN=SPINT2 PE=4 SV=1 - [W5P6A5_SHEEP]	8.8	2	2	3	250	27.9397	7.6499	0.638927	0.812872	0.725899	1.80556	1.09956	1.45256	2.00105	0.0185377
Q6Q311	40S ribosomal protein S25 OS=Ovis aries GN=RPS25 PE=2 SV=1 - [RS25_SHEEP]	24	3	3	4	125	13.7337	10.1108	0.634121	0.727781	0.680951	0.959686	1.54367	1.25168	1.83813	0.0390011
W5Q927	CD59 glycoprotein OS=Ovis aries GN=CD59 PE=4 SV=1 - [W5Q927_SHEEP]	27.87	3	3	14	122	13.6868	7.47412	0.697216	0.851027	0.774121	1.68537	1.1205	1.40293	1.81229	0.0438269
W5PE67	AHNAK nucleoprotein 2 OS=Ovis aries GN=AHNAK2 PE=4 SV=1 - [W5PE67_SHEEP]	23.23	4	4	4	5653	588.183	5.38916	1.01795	0.507433	0.762693	1.07134	1.78031	1.42582	1.86946	0.0338383
Q9XSY9	Osteopontin OS=Ovis aries GN=SPP1 PE=2 SV=1 - [OSTP_SHEEP]	19.42	6	6	6	278	31.0335	4.53857	0.301671	0.343351	0.322511	0.845338	2.00841	1.42687	4.42427	3.99721e-07
W5P1J8	Amine oxidase OS=Ovis aries GN=LOC101113086 PE=3 SV=1 - [W5P1J8_SHEEP]	4.57	2	3	4	766	85.1936	6.20166	0.559915	0.722032	0.640974	1.0717	1.23517	1.15343	1.7995	0.0464245
W5NQK9	S100 calcium binding protein A8 OS=Ovis aries GN=S100A8 PE=3 SV=1 - [W5NQK9_SHEEP]	20.62	3	3	5	97	11.3028	5.49072	0.845809	0.553229	0.699519	1.51354	1.75073	1.63213	2.33322	0.00397546
W5Q268	Apolipoprotein H OS=Ovis aries GN=APOH PE=4 SV=1 - [W5Q268_SHEEP]	24.64	6	6	8	345	38.1306	8.07471	0.427086	0.502775	0.46493	1.09613	1.45777	1.27695	2.74654	0.000585915
P47843	Solute carrier family 2, facilitated glucose transporter member 3 OS=Ovis aries GN=SLC2A3 PE=2 SV=1 - [GTR3_SHEEP]	3.04	1	1	1	494	54.1594	5.85889	0.866661	0.679218	0.77294	1.34742	1.43625	1.39184	1.80071	0.0461738
P79362	Cathelicidin-2 OS=Ovis aries GN=CATHL2 PE=2 SV=1 - [CTHL2_SHEEP]	14.2	2	2	3	176	19.8294	9.46631	0.759722	0.578041	0.668881	1.18791	1.68483	1.43637	2.14742	0.00942589
W5NYT0	Apolipoprotein B receptor OS=Ovis aries GN=APOBR PE=4 SV=1 - [W5NYT0_SHEEP]	1.1	1	1	1	1086	116.101	4.4624	1.09139	0.379567	0.73548	1.11102	1.57829	1.34466	1.82827	0.0407783
W5PFB6	CD177 molecule OS=Ovis aries GN=CD177 PE=4 SV=1 - [W5PFB6_SHEEP]	5.9	3	3	3	441	46.5174	7.53271	0.741737	0.35648	0.549108	1.91779	2.10967	2.01373	3.66727	9.55079e-06
W5PFB9	Alkaline phosphatase OS=Ovis aries GN=ALPL PE=3 SV=1 - [W5PFB9_SHEEP]	4.58	2	2	2	459	50.252	6.80029	0.676072	0.75091	0.713491	1.67578	1.51866	1.59722	2.2386	0.0061726
W5PPS6	Clathrin light chain OS=Ovis aries GN=CLTA PE=3 SV=1 - [W5PPS6_SHEEP]	17.7	5	5	5	209	22.9403	4.69092	0.672222	0.524365	0.598294	1.34903	1.31351	1.33127	2.22511	0.00657198
W5NVX6	Tetraspanin OS=Ovis aries GN=TSPAN1 PE=3 SV=1 - [W5NVX6_SHEEP]	5.39	2	2	2	241	26.1309	6.25244	0.583815	0.763456	0.673636	1.79271	1.10806	1.45038	2.15307	0.00918226
W5NSH8	NPC intracellular cholesterol transporter 2 OS=Ovis aries GN=NPC2 PE=4 SV=1 - [W5NSH8_SHEEP]	20.13	2	2	3	149	16.4314	7.98682	0.579242	0.69606	0.637651	1.15443	1.36241	1.25842	1.97352	0.0210373
W5P0E4	Ephrin A1 OS=Ovis aries GN=EFNA1 PE=3 SV=1 - [W5P0E4_SHEEP]	4	1	1	1	200	23.1107	7.34229	0.556197	0.639283	0.59774	1.30368	1.41864	1.36116	2.27718	0.00515905
Q307G9	Cysteine-rich angiogenic inducer 61 (Fragment) OS=Ovis aries PE=2 SV=1 - [Q307G9_SHEEP]	9.15	1	1	1	142	15.7307	5.63037	0.573651	0.733271	0.653461	1.07288	1.48129	1.27709	1.95434	0.0229722
A0A068JAR6	Resistin OS=Ovis aries GN=RETN PE=2 SV=1 - [A0A068JAR6_SHEEP]	11.01	1	1	2	109	11.5406	7.92822	0.715663	0.627098	0.671381	2.1503	1.5301	1.8402	2.74092	0.000601261
W5PD71	Pentaxin OS=Ovis aries GN=CRP PE=3 SV=1 - [W5PD71_SHEEP]	13.84	2	2	2	224	25.2588	6.771	0.590542	0.722767	0.656654	1.25978	1.55708	1.40843	2.14486	0.00953854
W5PHQ0	Myeloperoxidase OS=Ovis aries GN=MPO PE=4 SV=1 - [W5PHQ0_SHEEP]	5.37	4	4	6	745	84.3317	9.68604	0.832205	0.63532	0.733763	1.33266	1.47252	1.40259	1.9115	0.0279438
W5PWT5	Stromal antigen 2 OS=Ovis aries GN=STAG2 PE=4 SV=1 - [W5PWT5_SHEEP]	0.57	1	1	6	1233	141.462	5.40186	0.600952	0.768832	0.684892	1.19765	1.5752	1.38642	2.0243	0.0166561
W5NW09	Uncharacterized protein OS=Ovis aries PE=4 SV=1 - [W5NW09_SHEEP]	15.6	1	1	2	109	11.9055	6.87354	0.698495	0.706165	0.70233	1.51144	1.57988	1.54566	2.20076	0.007359
W5PPH9	Calcium load-activated calcium channel OS=Ovis aries GN=TMCO1 PE=3 SV=1 - [W5PPH9_SHEEP]	4.79	1	1	1	188	21.1612	9.74463	1.04195	0.680015	0.860984	2.6133	0.972588	1.79294	2.08243	0.0127355
Q9GK30	Parathyroid hormone-related protein (Fragment) OS=Ovis aries GN=PTHLH PE=2 SV=1 - [PTHR_SHEEP]	6.61	1	1	1	121	13.6493	9.84717	0.648554	0.866243	0.757399	1.59082	1.19711	1.39397	1.84046	0.0385919
W5P0J6	Mediator complex subunit 22 OS=Ovis aries GN=MED22 PE=4 SV=1 - [W5P0J6_SHEEP]	3.59	1	1	1	167	19.4577	4.7417	0.496935	0.425407	0.461171	1.22912	1.68073	1.45492	3.15485	9.14569e-05
W5NVZ5	Dynein axonemal heavy chain 10 OS=Ovis aries GN=DNAH10 PE=4 SV=1 - [W5NVZ5_SHEEP]	0.54	1	1	1	4472	514.37	5.73193	0.521674	0.765174	0.643424	1.02728	1.8044	1.41584	2.20047	0.00736873
W5P546	Uncharacterized protein OS=Ovis aries PE=3 SV=1 - [W5P546_SHEEP]	11.54	1	1	1	182	20.1079	5.021	0.247389	0.340873	0.294131	0.752754	1.89351	1.32313	4.49844	2.9601e-07
W5PDQ7	Uncharacterized protein OS=Ovis aries GN=CIC PE=4 SV=1 - [W5PDQ7_SHEEP]	0.53	1	1	1	2446	250.292	8.06006	0.425437	0.503542	0.46449	1.34784	1.55613	1.45199	3.12598	0.000104131
W5Q2X7	Uncharacterized protein OS=Ovis aries PE=4 SV=1 - [W5Q2X7_SHEEP]	4.39	1	1	1	205	21.9824	10.1548	0.839103	0.644035	0.741569	1.50115	1.3313	1.41622	1.90977	0.028166
W5PY82	AlkB homolog 4, lysine demethylase OS=Ovis aries GN=ALKBH4 PE=4 SV=1 - [W5PY82_SHEEP]	6.64	1	1	1	256	29.1717	8.03076	0.493229	0.69197	0.592599	0.910181	1.46319	1.18669	2.00251	0.0184136
W5NTY3	Uncharacterized protein OS=Ovis aries PE=4 SV=1 - [W5NTY3_SHEEP]	1.32	1	1	1	757	85.3196	6.50732	0.675238	0.679185	0.677212	1.22626	1.82272	1.52449	2.25112	0.00582349
W5PV16	C-C motif chemokine OS=Ovis aries GN=CCL26 PE=3 SV=1 - [W5PV16_SHEEP]	13.04	1	1	1	69	8.09718	9.93506	0.42506	0.471487	0.448273	1.20839	2.18739	1.69789	3.78762	5.69056e-06
W5NSR6	Uncharacterized protein OS=Ovis aries PE=4 SV=1 - [W5NSR6_SHEEP]	6.94	1	1	1	173	19.084	7.09326	0.710441	0.732218	0.721329	1.55293	1.40287	1.4779	2.04885	0.0148726
W5P693	Mesoderm specific transcript OS=Ovis aries GN=MEST PE=4 SV=1 - [W5P693_SHEEP]	6.27	1	1	1	335	38.6273	9.67139	0.929892	0.70916	0.819526	3.17555	0.836629	2.00609	2.44787	0.00233302
B5B304	Complement factor H (Fragment) OS=Ovis aries GN=CFH PE=2 SV=1 - [B5B304_SHEEP]	8.85	1	1	1	113	13.1985	8.25049	0.563064	0.654549	0.608806	1.06464	1.41827	1.24145	2.03916	0.0155528
W5QIW7	Uncharacterized protein OS=Ovis aries PE=4 SV=1 - [W5QIW7_SHEEP]	0.83	1	1	1	2890	301.299	9.68604	0.0550626	0.0764854	0.065774	0.174778	0.447318	0.311048	4.72904	1.17723e-07
W5NYU4	Uncharacterized protein OS=Ovis aries PE=3 SV=1 - [W5NYU4_SHEEP]	7.82	1	1	1	294	33.1866	8.08936	0.377846	0.498247	0.438046	0.717401	1.41273	1.06507	2.4314	0.00251853
W5PZG1	C-X-C motif chemokine OS=Ovis aries PE=3 SV=1 - [W5PZG1_SHEEP]	24	1	1	1	75	7.97411	8.52881	0.573286	0.609742	0.591514	1.11307	1.47951	1.29629	2.19148	0.00768309
W5NZ47	Retinol binding protein 4 OS=Ovis aries GN=RBP4 PE=4 SV=1 - [W5NZ47_SHEEP]	6.06	1	1	1	165	18.876	5.22412	0.542716	0.705055	0.623885	1.04478	1.24159	1.14319	1.83237	0.0400305
A0A1V0CM03	Alpha-lactalbumin (Fragment) OS=Ovis aries GN=LALBA PE=4 SV=1 - [A0A1V0CM03_SHEEP]	13.64	1	1	3	44	4.89755	5.8335	0.273914	0.239392	0.256653	1.55708	2.26303	1.91005	7.44215	7.47652e-12
W5PNP1	Milk fat globule-EGF factor 8 protein OS=Ovis aries GN=MFGE8 PE=4 SV=1 - [W5PNP1_SHEEP]	62.73	32	32	1330	432	48.3286	7.31299	0.887403	1.09509	0.991245	1.08588	0.954876	1.02038	1.02939	0.935679
P11839	Beta-casein OS=Ovis aries GN=CSN2 PE=1 SV=3 - [CASB_SHEEP]	68.92	9	13	466	222	24.8592	5.35107	0.592898	0.951462	0.77218	0.868322	1.35475	1.11154	1.43948	0.219513
D2D3I8	Alpha s1 casein OS=Ovis aries GN=CSN1S1 PE=2 SV=1 - [D2D3I8_SHEEP]	69.63	2	18	603	214	24.3004	5.42725	1.19762	1.8897	1.54366	0.737486	0.804136	0.770811	0.499339	0.00573447
P04653	Alpha-S1-casein OS=Ovis aries GN=CSN1S1 PE=1 SV=3 - [CASA1_SHEEP]	69.63	2	18	532	214	24.2904	5.42725	0.387647	0.537617	0.462632	0.703936	0.654108	0.679022	1.46774	0.195549
W5PMT0	Xanthine dehydrogenase OS=Ovis aries GN=XDH PE=4 SV=1 - [W5PMT0_SHEEP]	50.64	51	61	409	1329	146.531	7.79639	1.17556	1.48013	1.32784	0.920077	0.752565	0.836321	0.629835	0.0648763
W5NXW9	Immunoglobulin heavy constant mu OS=Ovis aries GN=IGHM PE=4 SV=1 - [W5NXW9_SHEEP]	59.21	18	18	263	456	49.8654	5.68115	1.07103	1.16381	1.11742	0.812455	0.671313	0.741884	0.663926	0.101415
W5P9V5	Polymeric immunoglobulin receptor OS=Ovis aries GN=PIGR PE=4 SV=1 - [W5P9V5_SHEEP]	54.09	29	29	211	782	85.4237	7.75244	1.24256	1.08836	1.16546	0.979079	0.736843	0.857961	0.736157	0.218558
W5PH95	Uncharacterized protein OS=Ovis aries PE=4 SV=1 - [W5PH95_SHEEP]	31.68	8	12	161	464	50.4284	6.60986	0.710287	0.855273	0.78278	0.986034	1.2606	1.12332	1.43504	0.223507
W5PZI1	Clusterin OS=Ovis aries GN=LOC101113728 PE=3 SV=1 - [W5PZI1_SHEEP]	51.03	24	24	229	439	50.9842	6.07471	0.839463	0.92862	0.884041	1.12402	1.15585	1.13994	1.28946	0.394594
W5PSQ7	Uncharacterized protein OS=Ovis aries PE=4 SV=1 - [W5PSQ7_SHEEP]	47.66	12	12	260	235	25.1364	6.17627	0.753808	1.03285	0.893328	0.89379	1.05105	0.972421	1.08854	0.785756
W5NPT7	Butyrophilin subfamily 1 member A1 OS=Ovis aries GN=BTN1A1 PE=4 SV=1 - [W5NPT7_SHEEP]	50.38	25	28	248	526	59.1708	5.21143	0.918227	0.975981	0.947104	1.18019	0.836184	1.00819	1.06449	0.845069
R4R2H5	Beta-casein (Fragment) OS=Ovis aries PE=4 SV=1 - [R4R2H5_SHEEP]	86.67	1	5	159	45	4.97483	9.70068	0.892696	0.964174	0.928435	0.872535	1.22001	1.04627	1.12692	0.696254
W5PSD8	Glycoprotein 2 OS=Ovis aries GN=GP2 PE=4 SV=1 - [W5PSD8_SHEEP]	44.09	22	22	286	533	58.9942	4.85596	1.25492	1.25675	1.25584	0.774731	0.463803	0.619267	0.493111	0.00492141
W5PQH0	Aminopeptidase OS=Ovis aries GN=ANPEP PE=3 SV=1 - [W5PQH0_SHEEP]	49.36	40	40	175	936	105.997	5.50342	0.97619	1.29648	1.13634	1.27703	0.721575	0.999303	0.879408	0.597153
E7BQS2	Alpha-s2-casein OS=Ovis aries GN=CSN1S2 PE=2 SV=1 - [E7BQS2_SHEEP]	75.34	2	22	297	223	26.3483	8.42627	0.92407	1.25947	1.09177	0.930586	0.889984	0.910285	0.83377	0.459991
E7BQS5	Alpha-s2-casein OS=Ovis aries GN=CSN1S2 PE=2 SV=1 - [E7BQS5_SHEEP]	79.37	3	25	303	223	26.2953	7.86963	0.742628	2.15052	1.44657	0.589067	1.38296	0.986012	0.681618	0.124976
Q7M2U8	Apolipoprotein E OS=Ovis aries GN=APOE PE=2 SV=1 - [APOE_SHEEP]	59.81	1	20	169	316	36.1927	5.68115	1.09165	1.13078	1.11121	1.56289	0.795695	1.17929	1.06127	0.853212
P0DN39	Apolipoprotein E OS=Ovis aries musimon GN=APOE PE=3 SV=1 - [APOE_OVIMU]	59.81	1	20	165	316	36.1767	5.68115	0.96845	0.785448	0.876949	0.951742	1.21188	1.08181	1.23361	0.484031
P04654	Alpha-S2-casein OS=Ovis aries GN=CSN1S2 PE=2 SV=1 - [CASA2_SHEEP]	77.13	2	24	297	223	26.3153	7.85498	0.829472	0.861702	0.845587	1.19994	1.55784	1.37889	1.63069	0.0980237
E7BQS4	Alpha-s2-casein OS=Ovis aries GN=CSN1S2 PE=2 SV=1 - [E7BQS4_SHEEP]	77.13	1	22	276	223	26.2452	7.85498	0.848029	0.942177	0.895103	1.96931	0.802664	1.38599	1.54841	0.139571
A6ZE99	Perilipin OS=Ovis aries GN=ADFP PE=2 SV=1 - [A6ZE99_SHEEP]	68.67	28	28	147	450	49.2762	8.03076	1.00439	1.19272	1.09856	0.956303	0.832595	0.894449	0.814204	0.40507
W5NX51	Apolipoprotein A1 OS=Ovis aries GN=APOA1 PE=3 SV=1 - [W5NX51_SHEEP]	70.66	23	23	140	259	29.5135	6.20166	0.844824	1.07988	0.962351	1.29995	0.900367	1.10016	1.1432	0.660346
W5QGM9	Melanotransferrin OS=Ovis aries GN=MELTF PE=3 SV=1 - [W5QGM9_SHEEP]	51.96	33	33	100	739	80.5085	5.89697	0.74281	0.903144	0.822977	1.73512	1.07476	1.40494	1.70714	0.0701008
W5NV16	Uncharacterized protein OS=Ovis aries PE=4 SV=1 - [W5NV16_SHEEP]	42.86	2	3	44	182	19.478	10.1841	0.776369	0.968778	0.872574	0.850797	1.31327	1.08203	1.24005	0.472978
W5NVM6	Uncharacterized protein OS=Ovis aries PE=4 SV=1 - [W5NVM6_SHEEP]	36.69	1	2	40	139	14.7546	8.85107	0.831344	1.22783	1.02959	0.810036	1.05179	0.930915	0.904163	0.675277
A2P2G2	VH region (Fragment) OS=Ovis aries GN=VH PE=2 SV=1 - [A2P2G2_SHEEP]	30.71	1	2	40	140	15.1848	9.12939	0.916829	0.799862	0.858345	0.869427	1.14565	1.00754	1.17382	0.59621
A2P2I4	VH region (Fragment) OS=Ovis aries GN=VH PE=2 SV=1 - [A2P2I4_SHEEP]	30.07	1	2	40	143	15.1828	8.93896	1.05574	0.961318	1.00853	1.33385	1.18013	1.25699	1.24635	0.462342
A4ZYA6	Vimentin (Fragment) OS=Ovis aries PE=2 SV=1 - [A4ZYA6_SHEEP]	74.03	33	36	102	466	53.667	5.09717	1.58627	0.541604	1.06394	0.862304	1.41033	1.13632	1.06803	0.8362
P60713	Actin, cytoplasmic 1 OS=Ovis aries GN=ACTB PE=2 SV=1 - [ACTB_SHEEP]	56.53	5	16	78	375	41.7097	5.47803	1.12231	0.939207	1.03076	1.13118	1.1007	1.11594	1.08264	0.800096
W5PTG9	GC, vitamin D binding protein OS=Ovis aries GN=GC PE=3 SV=1 - [W5PTG9_SHEEP]	62.74	30	30	101	475	53.17	5.42725	0.843346	0.620491	0.731918	1.12076	1.16999	1.14538	1.56489	0.130123
W5PPQ8	Joining chain of multimeric IgA and IgM OS=Ovis aries GN=JCHAIN PE=4 SV=1 - [W5PPQ8_SHEEP]	44.03	7	7	56	159	18.1321	6.93213	1.24967	1.08104	1.16536	0.8733	0.746203	0.809751	0.694854	0.144757
W5P601	Stomatin OS=Ovis aries GN=STOM PE=4 SV=1 - [W5P601_SHEEP]	68.46	15	15	98	279	30.9443	7.04932	0.893923	0.882279	0.888101	1.03911	0.866429	0.952771	1.07282	0.824265
W5P256	Uncharacterized protein OS=Ovis aries GN=LOC101121199 PE=4 SV=1 - [W5P256_SHEEP]	41.63	11	13	85	257	29.8293	7.48877	0.757729	0.959784	0.858757	1.57902	1.01669	1.29786	1.51132	0.163182
W5QH64	Synaptosomal-associated protein OS=Ovis aries GN=SNAP23 PE=3 SV=1 - [W5QH64_SHEEP]	67.3	13	13	56	211	23.2114	4.94482	0.639365	0.68898	0.664172	1.21922	0.962056	1.09064	1.6421	0.0932765
W5Q6N3	Uncharacterized protein OS=Ovis aries GN=LOC101115115 PE=3 SV=1 - [W5Q6N3_SHEEP]	18.86	10	10	77	472	52.7945	8.35303	0.841851	0.916688	0.879269	1.22508	0.981235	1.10316	1.25463	0.448674
W5Q6U0	Fatty acid synthase OS=Ovis aries GN=FASN PE=4 SV=1 - [W5Q6U0_SHEEP]	23.27	40	44	74	2372	256.571	6.50732	1.39843	1.50302	1.45073	0.734917	0.670326	0.702621	0.484323	0.00393764
Q6RUR7	Butyrophilin (Fragment) OS=Ovis aries PE=4 SV=1 - [Q6RUR7_SHEEP]	41.54	1	3	62	130	14.1431	5.16064	0.973144	1.13175	1.05245	1.01293	0.747473	0.880202	0.836337	0.467393
W5PTR5	Heat shock protein family A (Hsp70) member 5 OS=Ovis aries GN=HSPA5 PE=3 SV=1 - [W5PTR5_SHEEP]	52.29	32	34	80	656	72.5106	5.19873	1.06713	0.998589	1.03286	0.996829	0.964785	0.980807	0.949605	0.821707
W5PAJ3	BPI fold containing family B member 1 OS=Ovis aries GN=BPIFB1 PE=4 SV=1 - [W5PAJ3_SHEEP]	44.61	16	16	59	473	51.683	6.80029	0.756626	1.01612	0.886373	1.20256	1.12212	1.16234	1.31134	0.363415
W5PGE9	Uncharacterized protein OS=Ovis aries PE=4 SV=1 - [W5PGE9_SHEEP]	43.75	10	10	106	352	37.7128	5.21143	1.40374	1.20741	1.30558	0.798054	0.613959	0.706007	0.540762	0.014365
W5PDE5	Uncharacterized protein OS=Ovis aries GN=LOC101120001 PE=4 SV=1 - [W5PDE5_SHEEP]	54.27	10	10	41	199	22.3803	7.25439	0.939828	1.20192	1.07088	1.30244	1.03866	1.17055	1.09307	0.774837
W5NPN4	Heat shock protein family A (Hsp70) member 8 OS=Ovis aries GN=HSPA8 PE=3 SV=1 - [W5NPN4_SHEEP]	47.62	22	27	58	651	71.3875	5.74463	0.839178	0.962841	0.90101	1.08473	1.00466	1.0447	1.15947	0.625689
W5P5T4	Uncharacterized protein OS=Ovis aries PE=4 SV=1 - [W5P5T4_SHEEP]	37.4	6	30	77	901	102.641	6.25244	0.853797	0.791271	0.822534	1.00872	1.54544	1.27708	1.55261	0.137104
W5Q3W4	RAB18, member RAS oncogene family OS=Ovis aries GN=RAB18 PE=4 SV=1 - [W5Q3W4_SHEEP]	66.5	11	11	48	206	22.9767	5.23682	1.14868	1.26192	1.2053	0.944553	0.824375	0.884464	0.733813	0.213883
W5Q7I2	Uncharacterized protein OS=Ovis aries PE=4 SV=1 - [W5Q7I2_SHEEP]	36.36	2	7	59	275	30.8665	5.85889	0.801772	1.26139	1.03158	1.14515	1.28774	1.21645	1.17921	0.58539
W5NPK5	Uncharacterized protein OS=Ovis aries GN=LOC443475 PE=4 SV=1 - [W5NPK5_SHEEP]	47.47	5	29	73	653	73.6313	7.54736	0.946506	0.776943	0.861724	0.890687	1.53261	1.21165	1.40607	0.251174
W5PMM7	Protein disulfide-isomerase OS=Ovis aries GN=PDIA3 PE=3 SV=1 - [W5PMM7_SHEEP]	61.25	29	29	77	449	50.8777	6.99072	0.935445	0.955762	0.945604	1.00923	0.952574	0.9809	1.03733	0.914814
W5NRI1	Uncharacterized protein OS=Ovis aries GN=LOC101113831 PE=4 SV=1 - [W5NRI1_SHEEP]	41.03	25	25	71	680	74.9562	8.63135	0.89907	0.799066	0.849068	0.937659	1.62922	1.28344	1.51159	0.163002
A2P2G8	VH region (Fragment) OS=Ovis aries GN=VH PE=2 SV=1 - [A2P2G8_SHEEP]	15.83	1	1	22	139	15.0246	8.92432	0.909287	0.95329	0.931289	0.925717	1.05486	0.990289	1.06335	0.847942
A5A4Z6	Xanthine dehydrogenase (Fragment) OS=Ovis aries GN=XDH PE=2 SV=1 - [A5A4Z6_SHEEP]	40.08	2	11	58	262	28.8715	6.66846	1.34212	1.41327	1.37769	0.809378	0.711858	0.760618	0.552095	0.0179752
W5PJR5	Serum amyloid A protein OS=Ovis aries PE=3 SV=1 - [W5PJR5_SHEEP]	40.14	3	7	59	147	15.9439	9.70068	1.43985	1.19741	1.31863	0.912666	0.965212	0.938939	0.712055	0.173269
W5P2F1	Folate receptor beta OS=Ovis aries GN=FOLR2 PE=4 SV=1 - [W5P2F1_SHEEP]	55.29	11	12	49	255	29.4919	7.66455	0.68843	0.919331	0.803881	1.60236	1.15089	1.37662	1.71247	0.0684665
W5PRR2	Glypican 4 OS=Ovis aries GN=GPC4 PE=3 SV=1 - [W5PRR2_SHEEP]	37.48	17	17	53	515	58.1492	5.70654	0.718853	0.775837	0.747345	1.17551	1.11342	1.14446	1.53137	0.149999
W5NWM2	Apolipoprotein A4 OS=Ovis aries GN=APOA4 PE=3 SV=1 - [W5NWM2_SHEEP]	58.38	22	22	55	370	41.4545	5.75732	0.781933	1.05277	0.917349	1.28616	1.00801	1.14708	1.25043	0.455561
A2P2H9	VH region (Fragment) OS=Ovis aries GN=VH PE=2 SV=1 - [A2P2H9_SHEEP]	55.71	3	3	31	140	14.9795	8.48486	0.96099	0.92025	0.94062	0.92008	1.04459	0.982336	1.04435	0.896525
C8BKD1	Prothrombin OS=Ovis aries GN=F2 PE=2 SV=1 - [C8BKD1_SHEEP]	43.02	20	20	38	623	70.0045	6.60986	0.693325	0.910028	0.801677	1.01796	1.19043	1.1042	1.37736	0.281519
W5PZM9	Annexin OS=Ovis aries GN=ANXA5 PE=3 SV=1 - [W5PZM9_SHEEP]	51.92	16	17	44	339	38.0635	4.98291	0.751739	0.935217	0.843478	0.930212	1.34599	1.1381	1.3493	0.314177
W5PAJ2	Prosaposin OS=Ovis aries GN=PSAP PE=4 SV=1 - [W5PAJ2_SHEEP]	44.95	17	17	43	525	58.0857	5.10986	0.850272	0.999312	0.924792	1.01745	1.21791	1.11768	1.20858	0.528891
W5PEP7	ATP synthase subunit beta OS=Ovis aries GN=ATP5B PE=3 SV=1 - [W5PEP7_SHEEP]	39.96	16	16	40	528	56.1735	5.2749	1.16031	1.03829	1.0993	0.869198	0.940884	0.905041	0.823291	0.430235
O46544	Complement component C3 (Fragment) OS=Ovis aries GN=C3 PE=2 SV=1 - [O46544_SHEEP]	54.44	2	18	42	349	39.6545	6.55127	0.952424	0.956804	0.954614	0.93078	1.36445	1.14762	1.20218	0.540844
W5QDG7	Fibronectin 1 OS=Ovis aries GN=FN1 PE=4 SV=1 - [W5QDG7_SHEEP]	13.48	25	25	33	2478	271.877	5.5415	0.828848	0.857995	0.843422	1.06297	1.15143	1.1072	1.31275	0.361484
F2YQ13	Gelsolin isoform b OS=Ovis aries GN=GSN PE=2 SV=1 - [F2YQ13_SHEEP]	35.43	28	28	55	731	80.6696	5.84619	1.12953	1.06938	1.09945	0.992068	1.08126	1.03666	0.942889	0.799983
W5QH04	Amine oxidase OS=Ovis aries GN=LOC101103614 PE=3 SV=1 - [W5QH04_SHEEP]	42.28	18	18	49	518	57.9728	8.71924	0.822667	1.29717	1.05992	0.970256	0.965027	0.967642	0.912938	0.703359
W5P0B7	LDL receptor related protein 2 OS=Ovis aries GN=LRP2 PE=4 SV=1 - [W5P0B7_SHEEP]	10.5	41	41	56	4647	518.987	5.2876	0.792143	0.923337	0.85774	1.22392	1.04645	1.13519	1.32346	0.347035

## Sheet: H VS L 
Accession	Description	Coverage	# Unique Peptides	# Peptides	# PSMs	# AAs	MW [kDa]	calc. pI	L1/REF	L2/REF	AVERAGE L	H1/REF	H2/REF	AVERAGE H	H/L	H/L Significance A
P04653	Alpha-S1-casein OS=Ovis aries GN=CSN1S1 PE=1 SV=3 - [CASA1_SHEEP]	69.63	2	18	532	214	24.2904	5.42725	0.387647	0.537617	0.462632	2.93592	0.701024	1.81847	3.93071	1.59841e-06
P67975	Beta-lactoglobulin OS=Ovis aries musimon GN=LGB PE=1 SV=1 - [LACB_OVIMU]	98.15	19	19	392	162	18.1394	5.37646	0.489242	0.674897	0.582069	0.934406	1.56775	1.25108	2.14937	0.00719687
P14639	Serum albumin OS=Ovis aries GN=ALB PE=1 SV=1 - [ALBU_SHEEP]	73.31	3	52	259	607	69.1433	6.15088	0.344594	0.521264	0.432929	0.800088	2.36284	1.58146	3.65294	5.56608e-06
W5PWE9	Serum albumin OS=Ovis aries GN=ALB PE=3 SV=1 - [W5PWE9_SHEEP]	71.43	1	50	249	609	69.3194	6.15088	0.514341	0.537095	0.525718	0.543636	2.30006	1.42185	2.70458	0.000481034
D3G9G3	Lactoferrin OS=Ovis aries GN=LF PE=3 SV=1 - [D3G9G3_SHEEP]	65.11	42	43	119	708	77.2324	8.01611	0.559375	0.437279	0.498327	1.1581	1.04741	1.10275	2.21291	0.00527935
W5QD52	Alpha-lactalbumin OS=Ovis aries GN=LALBA PE=3 SV=1 - [W5QD52_SHEEP]	46.48	3	11	109	142	16.244	5.30029	0.312249	0.356375	0.334312	0.913994	2.32766	1.62083	4.84825	3.16284e-08
P02669	Kappa-casein OS=Ovis aries GN=CSN3 PE=1 SV=2 - [CASK_SHEEP]	35.94	6	6	122	192	21.4248	6.16357	0.451005	0.632386	0.541695	0.838987	1.87143	1.35521	2.50179	0.00128841
W5QH64	Synaptosomal-associated protein OS=Ovis aries GN=SNAP23 PE=3 SV=1 - [W5QH64_SHEEP]	67.3	13	13	56	211	23.2114	4.94482	0.639365	0.68898	0.664172	1.42549	1.24272	1.3341	2.00867	0.0142518
W5PF65	Transferrin OS=Ovis aries GN=TF PE=3 SV=1 - [W5PF65_SHEEP]	45.03	26	28	50	704	77.2905	6.81494	0.624481	0.534286	0.579384	0.916091	1.77817	1.34713	2.32511	0.0030521
W5PS94	Nucleobindin 1 OS=Ovis aries GN=NUCB1 PE=4 SV=1 - [W5PS94_SHEEP]	45	17	18	36	460	53.489	5.23682	0.607751	0.609638	0.608695	1.08355	1.53076	1.30715	2.14747	0.00726364
W5PAT6	Uncharacterized protein OS=Ovis aries PE=4 SV=1 - [W5PAT6_SHEEP]	10.47	16	16	23	2043	215.585	5.93506	0.656816	0.701065	0.678941	1.24518	1.24403	1.24461	1.83316	0.0330791
W5NTD9	Chitinase-3-like protein 1 OS=Ovis aries GN=CHI3L1 PE=4 SV=1 - [W5NTD9_SHEEP]	30.91	11	11	19	453	50.6027	9.34912	0.690435	0.663509	0.676972	1.23735	1.12965	1.1835	1.74823	0.0493884
C7EDS5	Connective tissue growth factor OS=Ovis aries PE=2 SV=1 - [C7EDS5_SHEEP]	42.41	13	13	25	349	37.9398	7.92822	0.678893	0.789151	0.734022	1.21006	1.5769	1.39348	1.89842	0.0242313
W5P5I0	Complement factor I OS=Ovis aries GN=CFI PE=3 SV=1 - [W5P5I0_SHEEP]	26.69	15	15	24	607	67.2224	7.69385	0.655146	0.675257	0.665202	0.949599	1.39383	1.17172	1.76144	0.0464191
P09462	Alpha-lactalbumin OS=Ovis aries GN=LALBA PE=1 SV=2 - [LALBA_SHEEP]	42.25	1	9	60	142	16.3049	5.021	0.770326	0.855034	0.81268	0.460736	2.45552	1.45813	1.79422	0.0397791
I1WXR3	Alpha-1-antitrypsin transcript variant 1 OS=Ovis aries GN=SERPINA1 PE=2 SV=1 - [I1WXR3_SHEEP]	37.74	17	17	32	416	45.9977	6.20166	0.617932	0.684677	0.651304	0.845072	1.81005	1.32756	2.03831	0.0123469
W5NUU3	Tropomyosin 3 OS=Ovis aries GN=TPM3 PE=3 SV=1 - [W5NUU3_SHEEP]	35.09	5	12	29	285	32.9728	4.7417	0.67606	0.593615	0.634838	1.32416	1.03089	1.17753	1.85485	0.0298373
W5P1C2	Nucleobindin 2 OS=Ovis aries GN=NUCB2 PE=4 SV=1 - [W5P1C2_SHEEP]	25.17	8	9	15	441	52.4374	5.14795	0.646602	0.676463	0.661532	1.13583	1.44303	1.28943	1.94916	0.0189921
Q9XSM0	Prostaglandin-H2 D-isomerase OS=Ovis aries GN=PTGDS PE=1 SV=1 - [PTGDS_SHEEP]	17.8	3	3	9	191	21.1696	6.55127	0.748071	0.598504	0.673287	0.951601	1.4308	1.1912	1.76923	0.0447513
W5QI59	Uncharacterized protein OS=Ovis aries GN=ADAM10 PE=4 SV=1 - [W5QI59_SHEEP]	5.88	3	3	7	748	84.1379	7.63525	0.60951	0.781741	0.695625	1.12606	1.37072	1.24839	1.79463	0.0397019
Q9XT27	Ceruloplasmin OS=Ovis aries GN=CP PE=2 SV=1 - [CERU_SHEEP]	14.5	11	11	15	1048	119.05	5.80811	0.618495	0.663868	0.641181	0.991086	1.42151	1.2063	1.88137	0.0262909
W5PCT4	Solute carrier family 34 member 2 OS=Ovis aries GN=SLC34A2 PE=4 SV=1 - [W5PCT4_SHEEP]	13.62	11	11	23	749	81.6557	7.94287	0.669175	0.716548	0.692861	1.41434	1.04504	1.22969	1.7748	0.0435933
W5Q611	Keratin 1 OS=Ovis aries GN=KRT1 PE=3 SV=1 - [W5Q611_SHEEP]	6.35	3	5	12	756	75.7571	8.70459	0.822585	0.805084	0.813834	0.967368	2.00289	1.48513	1.82485	0.0344097
W5P8F9	Uncharacterized protein OS=Ovis aries PE=4 SV=1 - [W5P8F9_SHEEP]	11.42	3	3	9	254	28.1301	4.98291	0.521087	0.641046	0.581066	1.19719	1.91439	1.55579	2.67748	0.000548498
W5P7S6	Alpha-1-acid glycoprotein OS=Ovis aries GN=ORM1 PE=3 SV=1 - [W5P7S6_SHEEP]	41.58	8	8	13	202	23.2405	5.31299	0.589047	0.560729	0.574888	0.872953	1.39362	1.13328	1.97131	0.0170697
W5NU00	Uncharacterized protein OS=Ovis aries GN=LOC101123159 PE=4 SV=1 - [W5NU00_SHEEP]	15.92	1	15	16	1043	113.745	8.14795	0.536521	0.78634	0.661431	0.925876	1.47368	1.19978	1.81391	0.0362416
W5P5I7	Uncharacterized protein OS=Ovis aries PE=4 SV=1 - [W5P5I7_SHEEP]	49.32	8	8	13	148	16.6958	4.22119	0.65888	0.663064	0.660972	1.35156	1.1117	1.23163	1.86336	0.0286503
W5PN97	C-type lectin domain family 3 member B OS=Ovis aries GN=CLEC3B PE=4 SV=1 - [W5PN97_SHEEP]	22.93	3	3	6	205	22.2531	5.64307	0.585305	0.652887	0.619096	1.10824	1.51194	1.31009	2.11613	0.00846099
W5QI04	Uncharacterized protein OS=Ovis aries GN=TPM1 PE=3 SV=1 - [W5QI04_SHEEP]	29.5	2	9	14	278	31.5371	4.84326	0.394599	0.402283	0.398441	1.38971	1.12595	1.25783	3.15688	5.53353e-05
W5PTS4	Ribonuclease A family member 4 OS=Ovis aries GN=RNASE4 PE=3 SV=1 - [W5PTS4_SHEEP]	20.41	2	2	5	147	16.8413	9.01221	0.463849	0.594118	0.528984	0.845084	1.8178	1.33144	2.51699	0.00119645
W5PHQ8	Uncharacterized protein OS=Ovis aries GN=TSTD1 PE=4 SV=1 - [W5PHQ8_SHEEP]	16.91	2	2	5	136	14.8869	9.5835	0.563059	0.945003	0.754031	1.10276	1.54569	1.32422	1.75619	0.0475785
W5NR21	Protein S100 OS=Ovis aries GN=LOC101104285 PE=3 SV=1 - [W5NR21_SHEEP]	28.04	3	3	11	107	11.9668	5.2749	0.525714	0.483044	0.504379	2.30158	1.42325	1.86241	3.69248	4.65224e-06
W5PEV6	Ribosomal protein S19 OS=Ovis aries GN=RPS19 PE=4 SV=1 - [W5PEV6_SHEEP]	22.93	4	4	8	157	17.3792	10.4038	0.521671	0.458675	0.490173	1.06982	1.73628	1.40305	2.86236	0.000224803
W5QI03	Uncharacterized protein OS=Ovis aries GN=TPM1 PE=3 SV=1 - [W5QI03_SHEEP]	22.79	1	8	13	294	33.9423	4.81787	0.651168	0.564145	0.607656	1.43134	1.03116	1.23125	2.02622	0.0130914
W5PIZ7	DnaJ heat shock protein family (Hsp40) member C5 OS=Ovis aries GN=DNAJC5 PE=4 SV=1 - [W5PIZ7_SHEEP]	21.84	4	4	6	174	19.5331	5.60498	0.630471	0.704805	0.667638	1.25196	1.24606	1.24901	1.87079	0.027653
W5P6C9	Uncharacterized protein OS=Ovis aries PE=4 SV=1 - [W5P6C9_SHEEP]	21.95	2	2	2	123	13.3245	7.86963	0.695319	0.752198	0.723758	0.902721	1.64315	1.27294	1.75879	0.047002
Q9MZY2	Airway lactoperoxidase OS=Ovis aries PE=1 SV=1 - [Q9MZY2_SHEEP]	11.24	8	8	10	712	80.4361	8.68994	0.619869	0.705302	0.662585	1.10047	1.53593	1.3182	1.98947	0.0156374
W5P559	Uncharacterized protein OS=Ovis aries PE=4 SV=1 - [W5P559_SHEEP]	19.58	3	3	4	143	15.4421	8.89502	0.701525	0.796098	0.748812	0.872933	1.76201	1.31747	1.75942	0.0468627
W5NWK8	S100 calcium binding protein A14 OS=Ovis aries GN=S100A14 PE=3 SV=1 - [W5NWK8_SHEEP]	29.81	3	3	3	104	11.4476	4.66553	0.718009	0.768764	0.743387	1.39863	1.24955	1.32409	1.78116	0.0423072
W5P587	Syndecan OS=Ovis aries GN=SDC4 PE=3 SV=1 - [W5P587_SHEEP]	11.88	2	2	2	202	21.971	4.60205	0.594903	0.667676	0.631289	1.0965	1.64006	1.36828	2.16744	0.00659003
W5NT34	Barrier to autointegration factor 1 OS=Ovis aries GN=BANF1 PE=4 SV=1 - [W5NT34_SHEEP]	40.45	2	2	2	89	10.052	6.0874	0.568234	0.784715	0.676474	1.32822	1.1994	1.26381	1.86823	0.0279931
Q9XSY9	Osteopontin OS=Ovis aries GN=SPP1 PE=2 SV=1 - [OSTP_SHEEP]	19.42	6	6	6	278	31.0335	4.53857	0.301671	0.343351	0.322511	1.32037	1.32648	1.32342	4.1035	7.46093e-07
W5P1J8	Amine oxidase OS=Ovis aries GN=LOC101113086 PE=3 SV=1 - [W5P1J8_SHEEP]	4.57	2	3	4	766	85.1936	6.20166	0.559915	0.722032	0.640974	1.18974	1.43985	1.3148	2.05125	0.011596
W5Q268	Apolipoprotein H OS=Ovis aries GN=APOH PE=4 SV=1 - [W5Q268_SHEEP]	24.64	6	6	8	345	38.1306	8.07471	0.427086	0.502775	0.46493	1.01573	1.87582	1.44578	3.10966	6.91577e-05
W5NV32	Uncharacterized protein OS=Ovis aries GN=LOC105607196 PE=4 SV=1 - [W5NV32_SHEEP]	7.56	1	1	2	172	19.1117	5.60498	0.429582	0.697067	0.563324	0.890474	2.28658	1.58853	2.81992	0.000275685
W5PPS6	Clathrin light chain OS=Ovis aries GN=CLTA PE=3 SV=1 - [W5PPS6_SHEEP]	17.7	5	5	5	209	22.9403	4.69092	0.672222	0.524365	0.598294	1.50259	1.03463	1.26861	2.12038	0.00828783
W5NSH8	NPC intracellular cholesterol transporter 2 OS=Ovis aries GN=NPC2 PE=4 SV=1 - [W5NSH8_SHEEP]	20.13	2	2	3	149	16.4314	7.98682	0.579242	0.69606	0.637651	1.0192	1.54949	1.28435	2.01418	0.0138769
W5P0E4	Ephrin A1 OS=Ovis aries GN=EFNA1 PE=3 SV=1 - [W5P0E4_SHEEP]	4	1	1	1	200	23.1107	7.34229	0.556197	0.639283	0.59774	0.991648	1.52521	1.25843	2.10531	0.00891833
Q307G9	Cysteine-rich angiogenic inducer 61 (Fragment) OS=Ovis aries PE=2 SV=1 - [Q307G9_SHEEP]	9.15	1	1	1	142	15.7307	5.63037	0.573651	0.733271	0.653461	0.98929	1.49764	1.24346	1.90289	0.023718
W5PVY4	Laminin subunit alpha 2 OS=Ovis aries GN=LAMA2 PE=4 SV=1 - [W5PVY4_SHEEP]	0.44	1	1	1	3164	348.21	6.41748	0.618686	0.71879	0.668738	1.37214	1.6589	1.51552	2.26623	0.00406924
A0A0R5Z2J8	Follistatin-like protein 1 OS=Ovis aries GN=FSTL1 PE=2 SV=1 - [A0A0R5Z2J8_SHEEP]	5.21	2	2	2	307	34.8637	5.61768	0.610602	0.817778	0.71419	0.785781	1.73125	1.25851	1.76215	0.0462645
W5NZ62	N-acetylglucosamine-6-sulfatase OS=Ovis aries GN=GNS PE=3 SV=1 - [W5NZ62_SHEEP]	3.8	2	2	2	552	61.8918	8.33838	0.73761	0.675215	0.706412	0.913459	1.63628	1.27487	1.80471	0.0378547
W5PDC0	Uncharacterized protein OS=Ovis aries PE=4 SV=1 - [W5PDC0_SHEEP]	1.44	1	1	1	693	78.0277	4.83057	0.758584	0.644508	0.701546	1.37903	1.15723	1.26813	1.80763	0.0373364
W5QIW0	Uncharacterized protein OS=Ovis aries PE=4 SV=1 - [W5QIW0_SHEEP]	11.76	1	1	1	408	43.3149	11.6929	0.435196	0.39051	0.412853	3.28801	0.821857	2.05493	4.97739	1.86469e-08
W5P0J6	Mediator complex subunit 22 OS=Ovis aries GN=MED22 PE=4 SV=1 - [W5P0J6_SHEEP]	3.59	1	1	1	167	19.4577	4.7417	0.496935	0.425407	0.461171	0.572932	2.07229	1.32261	2.86794	0.000218855
W5NVZ5	Dynein axonemal heavy chain 10 OS=Ovis aries GN=DNAH10 PE=4 SV=1 - [W5NVZ5_SHEEP]	0.54	1	1	1	4472	514.37	5.73193	0.521674	0.765174	0.643424	0.796398	1.49959	1.148	1.7842	0.0417059
W5PIN1	Ubiquitin-fold modifier-conjugating enzyme 1 OS=Ovis aries GN=UFC1 PE=3 SV=1 - [W5PIN1_SHEEP]	14.97	1	1	1	167	19.389	7.40088	0.533386	0.797907	0.665646	0.917469	1.93908	1.42827	2.1457	0.00732675
W5P546	Uncharacterized protein OS=Ovis aries PE=3 SV=1 - [W5P546_SHEEP]	11.54	1	1	1	182	20.1079	5.021	0.247389	0.340873	0.294131	1.32288	1.75218	1.53753	5.22737	6.81324e-09
W5P3X8	Kinesin family member 15 OS=Ovis aries GN=KIF15 PE=3 SV=1 - [W5P3X8_SHEEP]	0.5	1	1	1	1389	160.429	5.89697	0.377612	0.360921	0.369267	0.331832	3.89018	2.111	5.71675	1.00627e-09
W5PDQ7	Uncharacterized protein OS=Ovis aries GN=CIC PE=4 SV=1 - [W5PDQ7_SHEEP]	0.53	1	1	1	2446	250.292	8.06006	0.425437	0.503542	0.46449	1.05852	1.60643	1.33248	2.86869	0.000218071
W5PI99	HDGF like 2 OS=Ovis aries GN=HDGFL2 PE=4 SV=1 - [W5PI99_SHEEP]	3.33	1	1	1	630	69.2101	8.104	0.553694	0.814345	0.684019	0.463421	2.20448	1.33395	1.95016	0.018901
W5PY82	AlkB homolog 4, lysine demethylase OS=Ovis aries GN=ALKBH4 PE=4 SV=1 - [W5PY82_SHEEP]	6.64	1	1	1	256	29.1717	8.03076	0.493229	0.69197	0.592599	1.38494	1.3182	1.35157	2.28075	0.0037907
W5PV16	C-C motif chemokine OS=Ovis aries GN=CCL26 PE=3 SV=1 - [W5PV16_SHEEP]	13.04	1	1	1	69	8.09718	9.93506	0.42506	0.471487	0.448273	0.703266	1.56585	1.13456	2.53095	0.00111779
W5Q3Q7	Cell division cycle 37 OS=Ovis aries GN=CDC37 PE=4 SV=1 - [W5Q3Q7_SHEEP]	4.47	1	1	1	380	44.5519	5.17334	0.647096	0.670077	0.658586	0.838572	2.05503	1.4468	2.19683	0.0057103
B5B304	Complement factor H (Fragment) OS=Ovis aries GN=CFH PE=2 SV=1 - [B5B304_SHEEP]	8.85	1	1	1	113	13.1985	8.25049	0.563064	0.654549	0.608806	0.969963	1.66179	1.31588	2.1614	0.0067869
W5QIW7	Uncharacterized protein OS=Ovis aries PE=4 SV=1 - [W5QIW7_SHEEP]	0.83	1	1	1	2890	301.299	9.68604	0.0550626	0.0764854	0.065774	3.82456	1.07586	2.45021	37.252	9.50708e-37
W5NYU4	Uncharacterized protein OS=Ovis aries PE=3 SV=1 - [W5NYU4_SHEEP]	7.82	1	1	1	294	33.1866	8.08936	0.377846	0.498247	0.438046	1.79326	1.35311	1.57319	3.59137	7.36716e-06
W5NPV6	Calcium dependent secretion activator 2 OS=Ovis aries GN=CADPS2 PE=4 SV=1 - [W5NPV6_SHEEP]	1.44	1	1	1	1114	127.775	6.34131	0.638657	1.12266	0.88066	0.543175	2.56902	1.55609	1.76696	0.0452304
W5PZG1	C-X-C motif chemokine OS=Ovis aries PE=3 SV=1 - [W5PZG1_SHEEP]	24	1	1	1	75	7.97411	8.52881	0.573286	0.609742	0.591514	0.948049	1.63296	1.29051	2.1817	0.00614746
W5NZ47	Retinol binding protein 4 OS=Ovis aries GN=RBP4 PE=4 SV=1 - [W5NZ47_SHEEP]	6.06	1	1	1	165	18.876	5.22412	0.542716	0.705055	0.623885	0.954087	1.82192	1.388	2.22477	0.00498228
W5PIF5	Uncharacterized protein OS=Ovis aries PE=4 SV=1 - [W5PIF5_SHEEP]	24.68	1	1	2	77	7.39853	4.83057	0.615883	0.730701	0.673292	1.19403	1.35797	1.276	1.89517	0.0246115
W5P075	UMP-CMP kinase OS=Ovis aries GN=CMPK1 PE=3 SV=1 - [W5P075_SHEEP]	7.73	2	2	3	233	26.4177	8.60205	0.726893	0.769306	0.7481	1.29542	1.31646	1.30594	1.74568	0.0499818
W5P1D8	Heterogeneous nuclear ribonucleoprotein M OS=Ovis aries GN=HNRNPM PE=4 SV=1 - [W5P1D8_SHEEP]	2.37	1	1	1	676	72.1008	8.89502	0.758393	0.680586	0.719489	1.29398	1.56237	1.42817	1.98498	0.0159802
C7BDV8	CETN2 OS=Ovis aries GN=CETN2 PE=2 SV=1 - [C7BDV8_SHEEP]	9.88	1	1	1	172	19.7969	4.99561	0.714034	0.733807	0.723921	1.47352	1.11164	1.29258	1.78553	0.0414445
A0A1V0CM03	Alpha-lactalbumin (Fragment) OS=Ovis aries GN=LALBA PE=4 SV=1 - [A0A1V0CM03_SHEEP]	13.64	1	1	3	44	4.89755	5.8335	0.273914	0.239392	0.256653	1.35893	0.97661	1.16777	4.55	1.09535e-07
D2D3I8	Alpha s1 casein OS=Ovis aries GN=CSN1S1 PE=2 SV=1 - [D2D3I8_SHEEP]	69.63	2	18	603	214	24.3004	5.42725	1.19762	1.8897	1.54366	0.459519	0.800113	0.629816	0.408001	0.000475479
E7BQS5	Alpha-s2-casein OS=Ovis aries GN=CSN1S2 PE=2 SV=1 - [E7BQS5_SHEEP]	79.37	3	25	303	223	26.2953	7.86963	0.742628	2.15052	1.44657	0.142358	0.888191	0.515274	0.356203	5.68822e-05
W5Q6U0	Fatty acid synthase OS=Ovis aries GN=FASN PE=4 SV=1 - [W5Q6U0_SHEEP]	23.27	40	44	74	2372	256.571	6.50732	1.39843	1.50302	1.45073	0.772873	0.715178	0.744025	0.512863	0.00934194
A5A4Z6	Xanthine dehydrogenase (Fragment) OS=Ovis aries GN=XDH PE=2 SV=1 - [A5A4Z6_SHEEP]	40.08	2	11	58	262	28.8715	6.66846	1.34212	1.41327	1.37769	0.973639	0.686613	0.830126	0.602548	0.0489803
W5PJR5	Serum amyloid A protein OS=Ovis aries PE=3 SV=1 - [W5PJR5_SHEEP]	40.14	3	7	59	147	15.9439	9.70068	1.43985	1.19741	1.31863	0.678957	0.674909	0.676933	0.513359	0.0094454
W5Q302	Glucosidase II alpha subunit OS=Ovis aries GN=GANAB PE=3 SV=1 - [W5Q302_SHEEP]	33.26	1	24	38	869	98.7642	5.89697	1.30784	1.23043	1.26914	0.619685	0.906487	0.763086	0.601264	0.0480291
P42819	Serum amyloid A protein OS=Ovis aries GN=SAA1 PE=1 SV=1 - [SAA_SHEEP]	79.46	6	9	40	112	12.6801	6.56592	1.30646	1.53022	1.41834	0.605905	0.464518	0.535211	0.37735	0.000144845
Q9XSC0	Beta-lactoglobulin C (Fragment) OS=Ovis aries GN=LGB PE=4 SV=1 - [Q9XSC0_SHEEP]	77.78	1	1	13	27	3.04857	7.34229	2.19296	0.81954	1.50625	0.630681	0.689421	0.660051	0.438208	0.00130551
W5PZJ1	Uncharacterized protein OS=Ovis aries PE=4 SV=1 - [W5PZJ1_SHEEP]	51.19	4	4	12	84	9.41774	4.65283	1.30097	1.57054	1.43576	0.715285	0.546194	0.63074	0.439308	0.00135084
W5PLG7	Uncharacterized protein OS=Ovis aries PE=4 SV=1 - [W5PLG7_SHEEP]	40.59	6	6	13	170	19.3339	8.30908	1.22958	1.44423	1.3369	0.765632	0.584624	0.675128	0.504993	0.00781914
E3VW78	Keratin 33B OS=Ovis aries PE=2 SV=1 - [E3VW78_SHEEP]	21.23	3	9	16	405	45.9906	4.81787	0.526221	3.78447	2.15535	0.482706	0.577232	0.529969	0.245886	4.36386e-08
W5Q6M7	Uncharacterized protein OS=Ovis aries GN=LOC100526780 PE=3 SV=1 - [W5Q6M7_SHEEP]	19.56	2	9	13	455	50.2979	5.16064	0.423192	3.98073	2.20196	0.475176	0.535805	0.505491	0.229564	9.2362e-09
W5PZD0	Uncharacterized protein OS=Ovis aries PE=4 SV=1 - [W5PZD0_SHEEP]	36.04	4	4	16	111	12.5618	9.12939	1.30431	1.44776	1.37604	0.776493	0.616563	0.696528	0.506184	0.00803571
B2MVX0	SLC25A6 OS=Ovis aries PE=2 SV=1 - [B2MVX0_SHEEP]	14.09	2	4	5	298	32.8373	9.75928	1.60744	1.20764	1.40754	0.914708	0.61955	0.767129	0.545014	0.0182064
Q28582	Hair type II keratin intermediate filament protein OS=Ovis aries GN=KII-9 PE=3 SV=1 - [Q28582_SHEEP]	16.93	2	9	12	508	55.2102	6.25244	0.46863	3.87989	2.17426	0.558182	0.457617	0.5079	0.233596	1.37836e-08
P68253	14-3-3 protein gamma (Fragments) OS=Ovis aries GN=YWHAG PE=1 SV=1 - [1433G_SHEEP]	25.32	1	4	10	158	17.9889	4.91943	1.55021	1.09343	1.32182	0.782596	0.773713	0.778155	0.588699	0.0394238
W5QG24	Palmitoyl-protein thioesterase 1 OS=Ovis aries GN=PPT1 PE=4 SV=1 - [W5QG24_SHEEP]	14.33	4	4	5	307	34.1313	6.7124	1.14346	1.64996	1.39671	0.630509	0.913693	0.772101	0.552799	0.0211158
W5PJG0	Serum amyloid A protein OS=Ovis aries GN=LOC105601867 PE=3 SV=1 - [W5PJG0_SHEEP]	51.54	4	7	22	130	14.4692	8.67529	1.40543	1.13232	1.26887	0.752523	0.610892	0.681708	0.537254	0.0156275
F8T889	MHC class II antigen (Fragment) OS=Ovis aries GN=DQB PE=2 SV=1 - [F8T889_SHEEP]	14.66	1	2	2	191	22.4511	5.65576	1.30647	1.39504	1.35076	0.532356	1.06754	0.799946	0.592221	0.0417107
E3VW79	Keratin 34 (Fragment) OS=Ovis aries PE=2 SV=1 - [E3VW79_SHEEP]	15.97	2	7	11	407	46.6289	5.021	0.508657	3.50305	2.00585	0.509501	0.58384	0.54667	0.272537	3.91928e-07
W5PYS9	Arginyl-tRNA synthetase OS=Ovis aries GN=RARS PE=3 SV=1 - [W5PYS9_SHEEP]	1.97	1	1	1	660	75.3189	7.38623	1.52382	1.42359	1.47371	0.714017	0.797593	0.755805	0.51286	0.00934134
W5Q5X4	Keratin 36 OS=Ovis aries GN=KRT36 PE=3 SV=1 - [W5Q5X4_SHEEP]	10.65	1	6	10	460	51.3666	4.98291	0.789145	3.12812	1.95863	0.354481	0.656515	0.505498	0.258088	1.25038e-07
W5PQF8	Glutamyl-prolyl-tRNA synthetase OS=Ovis aries GN=EPRS PE=3 SV=1 - [W5PQF8_SHEEP]	4.43	6	6	6	1511	169.911	7.40088	1.56424	1.31607	1.44016	0.823504	0.77324	0.798372	0.554364	0.021742
W5PVD7	NADH:ubiquinone oxidoreductase subunit B2 OS=Ovis aries GN=NDUFB2 PE=1 SV=1 - [W5PVD7_SHEEP]	9.26	1	1	2	108	12.203	7.04932	1.3982	1.15551	1.27685	0.674485	0.866335	0.77041	0.603366	0.0495936
W5QAE8	Aldehyde dehydrogenase 7 family member A1 OS=Ovis aries GN=ALDH7A1 PE=3 SV=1 - [W5QAE8_SHEEP]	2.6	1	1	1	539	58.57	7.09326	1.45912	1.69124	1.57518	0.696777	0.596411	0.646594	0.410489	0.000519645
W5NV14	Uncharacterized protein OS=Ovis aries PE=4 SV=1 - [W5NV14_SHEEP]	9.3	2	2	2	172	17.705	9.34912	1.18462	1.30051	1.24257	0.700968	0.746432	0.7237	0.582423	0.0355825
P25691	Keratin, type II microfibrillar, component 5 OS=Ovis aries PE=1 SV=1 - [K2M3_SHEEP]	13.94	3	7	9	502	55.2205	6.45557	0.584498	2.97327	1.77888	0.673392	0.623301	0.648346	0.364468	8.29748e-05
W5PGA3	NADH:ubiquinone oxidoreductase subunit B9 OS=Ovis aries GN=NDUFB9 PE=1 SV=1 - [W5PGA3_SHEEP]	6.7	1	1	2	179	21.7259	8.98291	1.5077	1.2978	1.40275	0.695499	0.784099	0.739799	0.527392	0.0127749
W5PRW3	Golgi phosphoprotein 3 OS=Ovis aries GN=GOLPH3 PE=4 SV=1 - [W5PRW3_SHEEP]	5.37	1	1	1	298	33.7044	6.21436	2.05171	0.916538	1.48412	0.811471	0.526476	0.668974	0.450754	0.00190715
W5Q349	Potassium channel tetramerization domain containing 12 OS=Ovis aries GN=KCTD12 PE=4 SV=1 - [W5Q349_SHEEP]	6.56	2	2	2	320	35.3158	8.04541	1.70132	0.777136	1.23923	0.656116	0.58873	0.622423	0.502267	0.00734107
W5P0G2	Uncharacterized protein OS=Ovis aries PE=4 SV=1 - [W5P0G2_SHEEP]	5.52	1	1	2	145	16.0526	10.3745	1.56736	0.956605	1.26198	0.710831	0.801375	0.756103	0.59914	0.046486
W5P8E9	CD109 molecule OS=Ovis aries GN=CD109 PE=4 SV=1 - [W5P8E9_SHEEP]	1.59	2	2	3	1443	161.186	5.68115	0.898859	1.59243	1.24564	0.631077	0.712645	0.671861	0.539368	0.0162996
W5QHI0	MICOS complex subunit MIC60 OS=Ovis aries GN=IMMT PE=3 SV=1 - [W5QHI0_SHEEP]	1.85	1	1	1	813	89.2192	7.13721	1.39744	1.24102	1.31923	0.786654	0.804578	0.795616	0.603092	0.0493874
W5NY70	Uncharacterized protein OS=Ovis aries PE=4 SV=1 - [W5NY70_SHEEP]	23.5	5	5	7	183	20.0224	8.63135	1.43862	1.53655	1.48759	0.767159	0.745465	0.756312	0.508416	0.00845461
W5QFK2	Microtubule-actin crosslinking factor 1 OS=Ovis aries GN=MACF1 PE=4 SV=1 - [W5QFK2_SHEEP]	0.14	1	1	1	7304	825.533	5.33838	1.38104	1.36605	1.37354	0.755022	0.720655	0.737838	0.537178	0.0156038
W5NTZ6	Eukaryotic translation initiation factor 2B subunit beta OS=Ovis aries GN=EIF2B2 PE=3 SV=1 - [W5NTZ6_SHEEP]	2.54	1	1	1	354	39.2621	6.27783	1.40497	1.47799	1.44148	0.851407	0.562696	0.707051	0.490504	0.00554268
B0LRQ0	Proteasome activator subunit 2 (Fragment) OS=Ovis aries PE=2 SV=1 - [B0LRQ0_SHEEP]	10.29	1	1	2	68	7.76492	5.78271	1.23651	1.31521	1.27586	0.849273	0.690522	0.769898	0.603434	0.0496445
W5Q4K3	Uncharacterized protein OS=Ovis aries GN=LOC101102548 PE=4 SV=1 - [W5Q4K3_SHEEP]	1.26	1	2	2	1345	148.841	6.65381	0.947291	2.29165	1.61947	0.432725	0.600657	0.516691	0.31905	8.33649e-06
W5PGD6	Basic leucine zipper and W2 domains 2 OS=Ovis aries GN=BZW2 PE=4 SV=1 - [W5PGD6_SHEEP]	1.37	1	1	1	437	50.411	6.56592	1.29744	1.33475	1.3161	0.775832	0.716956	0.746394	0.567126	0.0273981
W5QC06	NADH:ubiquinone oxidoreductase subunit A6 OS=Ovis aries GN=NDUFA6 PE=1 SV=1 - [W5QC06_SHEEP]	5.71	1	1	1	140	16.2625	9.81787	1.5194	1.73854	1.62897	0.69833	0.634026	0.666178	0.408957	0.000492048
W5PUN4	Protocadherin related 15 OS=Ovis aries GN=PCDH15 PE=4 SV=1 - [W5PUN4_SHEEP]	0.34	1	1	2	1784	198.142	4.66553	1.48088	1.52984	1.50536	0.831555	0.730201	0.780878	0.518733	0.0106262
W5Q9K1	Sulfhydryl oxidase OS=Ovis aries GN=QSOX1 PE=4 SV=1 - [W5Q9K1_SHEEP]	3.61	2	2	2	747	81.5489	8.96826	0.986568	1.57927	1.28292	0.571296	0.883242	0.727269	0.566885	0.0272819
W5P1E2	Consortin, connexin sorting protein OS=Ovis aries GN=CNST PE=4 SV=1 - [W5P1E2_SHEEP]	1.25	1	1	1	721	79.4713	4.52588	1.60718	1.22315	1.41516	0.8209	0.565984	0.693442	0.490008	0.00547561
W5PWS5	Dynein axonemal heavy chain 3 OS=Ovis aries GN=DNAH3 PE=4 SV=1 - [W5PWS5_SHEEP]	0.15	1	1	1	4069	466.263	5.77002	1.14281	1.9227	1.53275	0.573868	0.852105	0.712986	0.465167	0.00287142
W5Q600	TSC22 domain family member 4 OS=Ovis aries GN=TSC22D4 PE=4 SV=1 - [W5Q600_SHEEP]	5.15	1	1	1	427	44.0164	6.34131	0.990917	1.80822	1.39957	0.574321	0.880135	0.727228	0.519608	0.0108293
Q95N87	Uterine milk protein (Fragment) OS=Ovis aries PE=3 SV=1 - [Q95N87_SHEEP]	10.13	1	1	1	79	9.0048	9.80322	0.911403	1.75869	1.33505	0.748919	0.841004	0.794962	0.595455	0.0438954
W5NQM8	Cortactin OS=Ovis aries GN=CTTN PE=4 SV=1 - [W5NQM8_SHEEP]	1.48	1	1	1	474	53.0895	5.43994	1.55666	0.760228	1.15844	0.877903	0.442653	0.660278	0.569971	0.0287992
W5P4C0	Ribosomal protein S13 OS=Ovis aries GN=RPS13 PE=3 SV=1 - [W5P4C0_SHEEP]	16.88	3	3	4	154	17.5718	10.3599	1.57935	1.55246	1.5659	0.466501	0.597026	0.531763	0.339589	2.52826e-05
W5PUU2	Related RAS viral (r-ras) oncogene homolog OS=Ovis aries GN=RRAS PE=4 SV=1 - [W5PUU2_SHEEP]	5.61	1	1	1	214	23.0786	7.29834	1.61829	1.08038	1.34933	0.726028	0.77389	0.749959	0.555799	0.0223286
W5NQ27	Zinc finger FYVE-type containing 1 OS=Ovis aries GN=ZFYVE1 PE=4 SV=1 - [W5NQ27_SHEEP]	0.89	1	1	1	783	87.5278	7.43018	1.29463	2.26166	1.77815	0.303185	0.654527	0.478856	0.269301	3.06218e-07
W5P0K2	HEAT repeat containing 1 OS=Ovis aries GN=HEATR1 PE=4 SV=1 - [W5P0K2_SHEEP]	0.28	1	1	1	2142	242.012	6.68311	1.05375	1.75474	1.40425	0.663032	0.851284	0.757158	0.539191	0.0162426
W5NV57	Rho GTPase activating protein 26 OS=Ovis aries GN=ARHGAP26 PE=4 SV=1 - [W5NV57_SHEEP]	1.23	1	1	1	816	92.4236	6.55127	0.791166	1.97986	1.38551	0.568443	0.803827	0.686135	0.495221	0.00621464
W5P269	Nitric oxide synthase OS=Ovis aries GN=NOS1 PE=3 SV=1 - [W5P269_SHEEP]	1.03	1	1	1	1164	132.299	7.51807	2.1454	1.73012	1.93776	0.331585	0.434208	0.382896	0.197597	2.43815e-10
C5IWV2	Aspartyl-tRNA synthetase OS=Ovis aries GN=DARS PE=2 SV=1 - [C5IWV2_SHEEP]	3.99	1	1	1	501	57.0351	6.94678	1.48866	1.57388	1.53127	0.710988	0.75069	0.730839	0.477276	0.00396868
W5PS77	Unc-45 myosin chaperone A OS=Ovis aries GN=UNC45A PE=4 SV=1 - [W5PS77_SHEEP]	0.95	1	1	1	944	102.083	6.62451	2.23943	0.583054	1.41124	0.716355	0.593998	0.655177	0.464256	0.00280026
W5QCI0	Low density lipoprotein receptor class A domain containing 3 OS=Ovis aries GN=LDLRAD3 PE=4 SV=1 - [W5QCI0_SHEEP]	5.82	1	1	1	292	31.6562	7.43018	1.19376	2.09771	1.64574	0.511931	0.614966	0.563449	0.342369	2.9104e-05
W5PYT7	Uncharacterized protein OS=Ovis aries PE=4 SV=1 - [W5PYT7_SHEEP]	3.66	1	1	1	191	21.7147	10.1108	1.31545	1.3587	1.33708	0.816962	0.700418	0.75869	0.567425	0.0275428
W5PLJ2	Dematin actin binding protein OS=Ovis aries GN=DMTN PE=4 SV=1 - [W5PLJ2_SHEEP]	3.35	1	1	1	358	40.6387	8.42627	1.10293	2.08472	1.59382	0.556458	0.625469	0.590964	0.370784	0.000109538
W5NSJ5	Oxidative stress responsive 1 OS=Ovis aries GN=OXSR1 PE=4 SV=1 - [W5NSJ5_SHEEP]	3.61	1	1	1	527	57.851	6.29053	1.5623	1.17392	1.36811	0.688313	0.786101	0.737207	0.53885	0.0161327
W5P0E3	Bromodomain containing 4 OS=Ovis aries GN=BRD4 PE=4 SV=1 - [W5P0E3_SHEEP]	0.71	1	1	3	1271	141.768	9.21729	0.314535	4.5292	2.42187	0.450907	0.265664	0.358286	0.147938	8.44055e-14
W5P737	BPI fold containing family B member 3 OS=Ovis aries GN=BPIFB3 PE=4 SV=1 - [W5P737_SHEEP]	1.68	1	1	7	476	49.9106	6.80029	0.993139	1.74304	1.36809	0.623585	0.791131	0.707358	0.517041	0.0102424
W5Q5C2	Fibrous sheath interacting protein 2 OS=Ovis aries GN=FSIP2 PE=4 SV=1 - [W5Q5C2_SHEEP]	0.27	1	1	1	6942	781.913	6.56592	2.23357	0.586137	1.40985	0.378092	0.931397	0.654745	0.464407	0.00281195
W5PZ38	Ankyrin repeat domain 22 OS=Ovis aries GN=ANKRD22 PE=4 SV=1 - [W5PZ38_SHEEP]	3.66	1	1	1	191	21.9854	8.99756	1.53071	1.24148	1.3861	0.74969	0.725227	0.737458	0.53204	0.0140626
W5P9Q8	NADH dehydrogenase [ubiquinone] 1 subunit C2 OS=Ovis aries GN=NDUFC2 PE=1 SV=1 - [W5P9Q8_SHEEP]	9.02	1	1	1	122	14.4004	9.23193	1.29845	1.68873	1.49359	0.790201	0.800235	0.795218	0.53242	0.0141724
Q7M355	Glutathione peroxidase (Fragment) OS=Ovis aries PE=1 SV=1 - [Q7M355_SHEEP]	84.62	1	1	1	13	1.16866	9.99365	2.08925	0.820605	1.45493	0.641177	0.662327	0.651752	0.447961	0.00175619
W5PT76	Glycoprotein nmb OS=Ovis aries GN=GPNMB PE=4 SV=1 - [W5PT76_SHEEP]	1.44	1	1	1	555	61.645	6.82959	2.79437	0.520002	1.65719	0.451804	0.42813	0.439967	0.26549	2.27508e-07
W5NTJ2	TPX2, microtubule nucleation factor OS=Ovis aries GN=TPX2 PE=4 SV=1 - [W5NTJ2_SHEEP]	1.34	1	1	1	747	86.1559	9.17334	0.837006	2.57674	1.70687	0.531071	0.603457	0.567264	0.332342	1.73388e-05
W5PD41	GIT ArfGAP 1 OS=Ovis aries GN=GIT1 PE=4 SV=1 - [W5PD41_SHEEP]	1.71	1	1	1	759	83.8296	6.68311	1.04723	2.34623	1.69673	0.442779	0.524688	0.483733	0.285097	9.75265e-07

## Sheet: H VS M
Accession	Description	Coverage	# Unique Peptides	# Peptides	# PSMs	# AAs	MW [kDa]	calc. pI	M1/REF	M2/REF	average M	H1/REF	H2/REF	average H	H/M	H/L Significance A
P04653	Alpha-S1-casein OS=Ovis aries GN=CSN1S1 PE=1 SV=3 - [CASA1_SHEEP]	69.63	2	18	532	214	24.2904	5.42725	0.703936	0.654108	0.679022	2.93592	0.701024	1.81847	2.67807	1.24452e-09
W5NXW9	Immunoglobulin heavy constant mu OS=Ovis aries GN=IGHM PE=4 SV=1 - [W5NXW9_SHEEP]	59.21	18	18	263	456	49.8654	5.68115	0.812455	0.671313	0.741884	1.10427	1.09365	1.09896	1.48131	0.0137198
W5PSD8	Glycoprotein 2 OS=Ovis aries GN=GP2 PE=4 SV=1 - [W5PSD8_SHEEP]	44.09	22	22	286	533	58.9942	4.85596	0.774731	0.463803	0.619267	1.06597	1.02678	1.04637	1.6897	0.00108737
C7EDS5	Connective tissue growth factor OS=Ovis aries PE=2 SV=1 - [C7EDS5_SHEEP]	42.41	13	13	25	349	37.9398	7.92822	0.976583	0.964188	0.970386	1.21006	1.5769	1.39348	1.43601	0.0228957
P09462	Alpha-lactalbumin OS=Ovis aries GN=LALBA PE=1 SV=2 - [LALBA_SHEEP]	42.25	1	9	60	142	16.3049	5.021	1.13432	0.553569	0.843945	0.460736	2.45552	1.45813	1.72775	0.000667348
W5Q687	Keratin 5 OS=Ovis aries GN=KRT5 PE=3 SV=1 - [W5Q687_SHEEP]	22.11	7	14	27	597	62.6852	7.81104	0.902751	0.873489	0.88812	0.986065	1.48592	1.23599	1.3917	0.037151
W5NSD5	RAP1B, member of RAS oncogene family OS=Ovis aries GN=RAP1B PE=4 SV=1 - [W5NSD5_SHEEP]	45.11	2	7	15	184	20.8116	5.78271	0.731419	0.832107	0.781763	1.18892	1.14429	1.16661	1.49228	0.0120904
W5Q6B8	Uncharacterized protein OS=Ovis aries GN=LOC101112304 PE=3 SV=1 - [W5Q6B8_SHEEP]	18.35	3	10	18	534	57.2708	8.30908	0.85751	0.661943	0.759726	1.0408	1.6368	1.3388	1.76222	0.000426595
W5Q160	Keratin 10 OS=Ovis aries GN=KRT10 PE=3 SV=1 - [W5Q160_SHEEP]	19.63	6	11	17	545	57.2477	5.50342	0.843607	0.63951	0.741559	0.990306	1.81873	1.40452	1.89401	7.4097e-05
W5Q082	Uncharacterized protein OS=Ovis aries PE=3 SV=1 - [W5Q082_SHEEP]	20.92	1	6	12	368	41.0967	6.30322	0.799168	0.510512	0.65484	0.642704	1.86844	1.25557	1.91737	5.40357e-05
W5Q611	Keratin 1 OS=Ovis aries GN=KRT1 PE=3 SV=1 - [W5Q611_SHEEP]	6.35	3	5	12	756	75.7571	8.70459	0.815407	0.620157	0.717782	0.967368	2.00289	1.48513	2.06905	6.74475e-06
W5PN74	Uncharacterized protein OS=Ovis aries PE=3 SV=1 - [W5PN74_SHEEP]	37.86	1	7	16	206	23.6952	6.07471	0.818061	0.761855	0.789958	1.36976	0.85579	1.11277	1.40865	0.030935
W5P8F9	Uncharacterized protein OS=Ovis aries PE=4 SV=1 - [W5P8F9_SHEEP]	11.42	3	3	9	254	28.1301	4.98291	0.92712	1.18137	1.05424	1.19719	1.91439	1.55579	1.47574	0.0146243
C5IJ99	RHOA OS=Ovis aries GN=RHOA PE=2 SV=1 - [C5IJ99_SHEEP]	43.01	2	8	21	193	21.7541	6.1001	0.901804	0.824665	0.863234	1.21101	1.23164	1.22132	1.41482	0.0289208
W5P340	Superoxide dismutase OS=Ovis aries GN=SOD2 PE=3 SV=1 - [W5P340_SHEEP]	26.15	6	6	13	218	24.1354	8.52881	0.665485	0.73492	0.700203	1.06352	0.878872	0.971195	1.38702	0.0390576
W5Q6G0	Uncharacterized protein OS=Ovis aries GN=LOC101111440 PE=3 SV=1 - [W5Q6G0_SHEEP]	10.92	1	7	12	531	57.9552	8.22119	0.859433	0.830186	0.844809	0.953143	1.55016	1.25165	1.48158	0.0136781
Q30831	MHC class I protein (Fragment) OS=Ovis aries PE=2 SV=1 - [Q30831_SHEEP]	28.09	1	3	7	178	19.6899	5.36377	0.546239	0.507422	0.52683	0.933552	1.33225	1.1329	2.15041	2.17245e-06
W5Q5Q6	Collagen type XIV alpha 1 chain OS=Ovis aries GN=COL14A1 PE=4 SV=1 - [W5Q5Q6_SHEEP]	9.06	14	14	17	1655	180.414	5.2876	0.751198	0.93269	0.841944	1.41463	1.1769	1.29576	1.53901	0.00698686
W5NR21	Protein S100 OS=Ovis aries GN=LOC101104285 PE=3 SV=1 - [W5NR21_SHEEP]	28.04	3	3	11	107	11.9668	5.2749	0.469656	0.601143	0.5354	2.30158	1.42325	1.86241	3.47854	1.73875e-14
W5Q6L8	Keratin 14 OS=Ovis aries GN=KRT14 PE=3 SV=1 - [W5Q6L8_SHEEP]	16.28	2	8	11	436	48.6051	5.26221	0.886661	0.607081	0.746871	0.902955	1.85196	1.37746	1.84431	0.000144336
Q30820	MHC class I antigen (Fragment) OS=Ovis aries PE=3 SV=1 - [Q30820_SHEEP]	28.13	1	2	6	64	7.44865	4.93213	0.887249	0.663146	0.775197	0.823128	1.97136	1.39724	1.80243	0.000251607
W5QCT3	Cell growth regulator with EF-hand domain 1 OS=Ovis aries GN=CGREF1 PE=4 SV=1 - [W5QCT3_SHEEP]	7.92	1	1	1	265	28.4882	4.36084	1.00401	0.662395	0.833201	1.08829	1.60469	1.34649	1.61605	0.00274257
W5P3D9	Uncharacterized protein OS=Ovis aries GN=LOC101102014 PE=3 SV=1 - [W5P3D9_SHEEP]	7.16	2	2	2	363	41.7257	8.99756	0.863764	0.872408	0.868086	1.37302	1.11572	1.24437	1.43347	0.0235517
W5P481	Collagen type I alpha 1 chain OS=Ovis aries GN=COL1A1 PE=4 SV=1 - [W5P481_SHEEP]	4.14	5	5	7	1474	140.558	7.69385	1.11293	0.746084	0.929506	1.12776	1.4454	1.28658	1.38415	0.0402701
W5QHQ7	Uncharacterized protein OS=Ovis aries GN=NCL PE=4 SV=1 - [W5QHQ7_SHEEP]	6.79	4	4	4	677	73.2955	4.64014	0.865329	0.998874	0.932102	1.32171	1.26466	1.29318	1.38739	0.0389052
W5QI07	Uncharacterized protein OS=Ovis aries PE=4 SV=1 - [W5QI07_SHEEP]	13.51	1	1	5	111	12.4813	7.28369	0.782648	0.859377	0.821012	1.62955	0.911789	1.27067	1.54769	0.00630035
W5NRU6	Uncharacterized protein OS=Ovis aries GN=MYADM PE=4 SV=1 - [W5NRU6_SHEEP]	7.3	1	1	1	315	34.6219	8.52881	0.991507	0.732125	0.861816	1.34977	1.17724	1.26351	1.4661	0.0163244
P02083	Hemoglobin fetal subunit beta OS=Ovis aries PE=1 SV=1 - [HBBF_SHEEP]	20.69	1	3	4	145	15.9214	7.12256	0.650496	0.447489	0.548992	0.584687	1.88492	1.2348	2.24922	5.42767e-07
W5P3F6	Malignant T-cell-amplified sequence OS=Ovis aries GN=LOC101111215 PE=3 SV=1 - [W5P3F6_SHEEP]	9.29	1	1	1	183	20.7439	8.71924	0.613269	0.674995	0.644132	0.954873	0.874925	0.914899	1.42036	0.0272182
W5Q2H1	Transmembrane protein 109 OS=Ovis aries GN=TMEM109 PE=4 SV=1 - [W5Q2H1_SHEEP]	6.17	1	1	1	243	26.0153	10.3159	0.66803	0.641709	0.654869	1.09103	1.11535	1.10319	1.6846	0.00116031
W5P9U4	Proteasome subunit alpha type OS=Ovis aries GN=PSMA1 PE=3 SV=1 - [W5P9U4_SHEEP]	2.66	1	1	2	263	29.5669	6.60986	0.877935	0.688867	0.783401	0.959243	1.40317	1.1812	1.50779	0.0100962
W5NWK4	Uncharacterized protein OS=Ovis aries PE=4 SV=1 - [W5NWK4_SHEEP]	3.05	1	1	2	262	28.7626	9.02686	0.843079	0.958911	0.900995	1.28024	1.31545	1.29785	1.44046	0.0217883
G3ER53	Keratin type II cytoskeletal 71 (Fragment) OS=Ovis aries GN=KRT71 PE=3 SV=1 - [G3ER53_SHEEP]	5.16	1	2	2	368	41.8309	5.17334	0.863983	0.84565	0.854816	1.01514	1.59851	1.30683	1.52878	0.00788863
P00922	Carbonic anhydrase 2 OS=Ovis aries GN=CA2 PE=1 SV=2 - [CAH2_SHEEP]	11.54	2	2	3	260	29.1928	6.93213	0.664015	0.900823	0.782419	1.33244	1.29649	1.31447	1.68	0.00123009
W5NV32	Uncharacterized protein OS=Ovis aries GN=LOC105607196 PE=4 SV=1 - [W5NV32_SHEEP]	7.56	1	1	2	172	19.1117	5.60498	0.947271	0.942524	0.944898	0.890474	2.28658	1.58853	1.68116	0.00121209
A2P2H3	VH region (Fragment) OS=Ovis aries GN=VH PE=2 SV=1 - [A2P2H3_SHEEP]	15.71	1	1	3	140	14.9827	7.98682	0.737679	0.868788	0.803233	0.949848	1.28877	1.11931	1.3935	0.0364381
W5PIJ2	Adenosylhomocysteinase OS=Ovis aries PE=3 SV=1 - [W5PIJ2_SHEEP]	7.19	2	3	3	431	47.3891	6.13818	0.720997	0.82573	0.773363	1.11984	1.00437	1.0621	1.37336	0.0451525
W5PH90	G3BP stress granule assembly factor 1 OS=Ovis aries GN=G3BP1 PE=4 SV=1 - [W5PH90_SHEEP]	6.88	2	2	2	407	45.9097	4.95752	0.894266	0.857852	0.876059	1.25238	1.23953	1.24596	1.42223	0.026665
W5PSM0	Osteoclast stimulating factor 1 OS=Ovis aries GN=OSTF1 PE=4 SV=1 - [W5PSM0_SHEEP]	5.61	1	1	1	214	23.7409	5.68115	0.74927	0.931413	0.840342	1.13872	1.65295	1.39584	1.66103	0.00156374
W5P043	Uncharacterized protein OS=Ovis aries PE=4 SV=1 - [W5P043_SHEEP]	20.82	6	6	7	293	32.498	4.77979	0.847123	0.841887	0.844505	1.16342	1.2132	1.18831	1.40711	0.0314576
W5PVY4	Laminin subunit alpha 2 OS=Ovis aries GN=LAMA2 PE=4 SV=1 - [W5PVY4_SHEEP]	0.44	1	1	1	3164	348.21	6.41748	0.900112	0.860419	0.880265	1.37214	1.6589	1.51552	1.72166	0.000721919
W5Q1X3	Leucine rich repeat containing 8 family member C OS=Ovis aries GN=LRRC8C PE=4 SV=1 - [W5Q1X3_SHEEP]	1.49	1	1	1	803	92.2839	7.62061	0.791642	0.839464	0.815553	1.11152	1.34933	1.23043	1.5087	0.00998897
W5PKQ2	Family with sequence similarity 213 member A OS=Ovis aries GN=FAM213A PE=4 SV=1 - [W5PKQ2_SHEEP]	5.24	1	1	1	229	25.5953	9.01221	0.756502	0.767785	0.762143	1.07291	1.16587	1.11939	1.46874	0.0158409
W5PVT4	Galactosamine (N-acetyl)-6-sulfatase OS=Ovis aries GN=GALNS PE=4 SV=1 - [W5PVT4_SHEEP]	1.8	1	1	1	499	55.47	6.72705	1.01861	0.428079	0.723345	0.926476	1.16859	1.04753	1.44818	0.0199862
W5PDC4	Uncharacterized protein OS=Ovis aries PE=4 SV=1 - [W5PDC4_SHEEP]	12	1	1	2	75	8.3737	10.3452	0.533741	0.79074	0.662241	0.931596	0.902913	0.917255	1.38508	0.0398755
W5PIS6	NHL repeat containing 3 OS=Ovis aries GN=NHLRC3 PE=4 SV=1 - [W5PIS6_SHEEP]	3.42	1	1	1	351	38.9809	5.8335	0.680039	0.746089	0.713064	1.39433	1.07859	1.23646	1.73401	0.000615517
W5PKM5	PGAM family member 5, mitochondrial serine/threonine protein phosphatase OS=Ovis aries GN=PGAM5 PE=4 SV=1 - [W5PKM5_SHEEP]	5.31	1	1	1	226	25.6354	8.68994	0.855351	0.758535	0.806943	0.966549	1.40486	1.18571	1.46938	0.0157258
W5PE31	Fucosyltransferase 11 OS=Ovis aries GN=FUT11 PE=3 SV=1 - [W5PE31_SHEEP]	2.27	1	1	1	441	50.6502	5.8208	0.716106	0.794097	0.755101	1.01259	1.08499	1.04879	1.38894	0.0382633
W5QIW0	Uncharacterized protein OS=Ovis aries PE=4 SV=1 - [W5QIW0_SHEEP]	11.76	1	1	1	408	43.3149	11.6929	0.54723	0.258731	0.402981	3.28801	0.821857	2.05493	5.09934	1.51913e-23
W5PZX0	Keratin 24 OS=Ovis aries GN=KRT24 PE=3 SV=1 - [W5PZX0_SHEEP]	5.63	1	2	2	444	48.5159	5.021	0.621941	0.721689	0.671815	0.771336	1.47091	1.12113	1.6688	0.0014177
W5NU07	Uncharacterized protein OS=Ovis aries PE=4 SV=1 - [W5NU07_SHEEP]	5.23	1	1	1	172	19.6159	6.41748	0.781634	0.839835	0.810734	1.1167	1.10635	1.11152	1.37101	0.0462832
W5PUN4	Protocadherin related 15 OS=Ovis aries GN=PCDH15 PE=4 SV=1 - [W5PUN4_SHEEP]	0.34	1	1	2	1784	198.142	4.66553	0.650952	0.477588	0.56427	0.831555	0.730201	0.780878	1.38387	0.0403907
W5QH36	Zinc finger protein 106 OS=Ovis aries GN=ZNF106 PE=4 SV=1 - [W5QH36_SHEEP]	0.58	1	1	1	2082	232.272	6.55127	0.845227	0.91008	0.877654	1.18349	1.22977	1.20663	1.37484	0.0444524
W5QFH0	Arylsulfatase A OS=Ovis aries GN=ARSA PE=4 SV=1 - [W5QFH0_SHEEP]	5.92	3	3	3	507	53.6725	5.40186	0.907665	0.743788	0.825726	1.17221	1.30894	1.24057	1.5024	0.0107505
W5PK95	Uncharacterized protein OS=Ovis aries GN=HNRNPA2B1 PE=4 SV=1 - [W5PK95_SHEEP]	9.63	3	4	4	353	37.4067	8.95361	1.02311	0.891083	0.957098	1.20159	1.42811	1.31485	1.37379	0.0449484
W5QIA8	Tyrosine--tRNA ligase OS=Ovis aries GN=YARS PE=3 SV=1 - [W5QIA8_SHEEP]	3.89	2	2	2	565	63.1593	8.54346	0.805713	1.04252	0.924116	1.35359	1.20251	1.27805	1.383	0.0407687
W5PF94	Torsin family 1 member A OS=Ovis aries GN=TOR1A PE=4 SV=1 - [W5PF94_SHEEP]	3	1	1	1	333	37.8464	7.2251	0.789853	0.820925	0.805389	1.42521	0.902945	1.16408	1.44536	0.0206274
W5PXZ7	Biogenesis of lysosomal organelles complex 1 subunit 2 OS=Ovis aries GN=BLOC1S2 PE=4 SV=1 - [W5PXZ7_SHEEP]	5.56	1	1	1	144	16.2232	4.94482	0.872055	0.804685	0.83837	1.01539	1.47262	1.24401	1.48384	0.0133272
W5PIN1	Ubiquitin-fold modifier-conjugating enzyme 1 OS=Ovis aries GN=UFC1 PE=3 SV=1 - [W5PIN1_SHEEP]	14.97	1	1	1	167	19.389	7.40088	0.940647	1.13628	1.03846	0.917469	1.93908	1.42827	1.37537	0.0442026
W5P3X8	Kinesin family member 15 OS=Ovis aries GN=KIF15 PE=3 SV=1 - [W5P3X8_SHEEP]	0.5	1	1	1	1389	160.429	5.89697	0.408054	0.652221	0.530138	0.331832	3.89018	2.111	3.98199	2.02069e-17
W5QI95	Ceramide synthase 2 OS=Ovis aries GN=CERS2 PE=4 SV=1 - [W5QI95_SHEEP]	2.37	1	1	1	380	44.8884	8.99756	0.816437	0.725399	0.770918	1.13161	1.3698	1.25071	1.62236	0.00253622
W5NW65	Tetraspanin OS=Ovis aries GN=TSPAN6 PE=3 SV=1 - [W5NW65_SHEEP]	3.27	1	1	1	245	27.54	7.73779	0.917719	0.839651	0.878685	1.4196	1.13615	1.27788	1.4543	0.0186552
W5Q3Q7	Cell division cycle 37 OS=Ovis aries GN=CDC37 PE=4 SV=1 - [W5Q3Q7_SHEEP]	4.47	1	1	1	380	44.5519	5.17334	0.573228	1.30387	0.93855	0.838572	2.05503	1.4468	1.54153	0.00678092
W5QIW7	Uncharacterized protein OS=Ovis aries PE=4 SV=1 - [W5QIW7_SHEEP]	0.83	1	1	1	2890	301.299	9.68604	0.174778	0.447318	0.311048	3.82456	1.07586	2.45021	7.87727	1.10038e-36
W5NYU4	Uncharacterized protein OS=Ovis aries PE=3 SV=1 - [W5NYU4_SHEEP]	7.82	1	1	1	294	33.1866	8.08936	0.717401	1.41273	1.06507	1.79326	1.35311	1.57319	1.47708	0.014402
W5NPV6	Calcium dependent secretion activator 2 OS=Ovis aries GN=CADPS2 PE=4 SV=1 - [W5NPV6_SHEEP]	1.44	1	1	1	1114	127.775	6.34131	0.749293	0.493441	0.621367	0.543175	2.56902	1.55609	2.50431	1.4664e-08
W5NVW7	N-acetyl-alpha-glucosaminidase OS=Ovis aries GN=NAGLU PE=4 SV=1 - [W5NVW7_SHEEP]	3.1	1	1	1	741	82.1765	6.53662	0.581882	0.867794	0.724838	1.0899	1.42564	1.25777	1.73525	0.00060571
A2P2G7	VH region (Fragment) OS=Ovis aries GN=VH PE=2 SV=1 - [A2P2G7_SHEEP]	15.71	1	1	1	140	14.6766	8.96826	0.592842	1.05832	0.825579	1.27185	1.17678	1.22432	1.48298	0.0134592
W5Q6K2	Queuine tRNA-ribosyltransferase catalytic subunit 1 OS=Ovis aries GN=QTRT1 PE=3 SV=1 - [W5Q6K2_SHEEP]	6.07	1	1	1	379	41.5799	7.02002	0.897839	0.752395	0.825117	0.683453	1.79411	1.23878	1.50134	0.0108846
W5P1D8	Heterogeneous nuclear ribonucleoprotein M OS=Ovis aries GN=HNRNPM PE=4 SV=1 - [W5P1D8_SHEEP]	2.37	1	1	1	676	72.1008	8.89502	0.807415	0.958224	0.88282	1.29398	1.56237	1.42817	1.61774	0.00268565
E7BQS5	Alpha-s2-casein OS=Ovis aries GN=CSN1S2 PE=2 SV=1 - [E7BQS5_SHEEP]	79.37	3	25	303	223	26.2953	7.86963	0.589067	1.38296	0.986012	0.142358	0.888191	0.515274	0.522584	0.00045161
P04654	Alpha-S2-casein OS=Ovis aries GN=CSN1S2 PE=2 SV=1 - [CASA2_SHEEP]	77.13	2	24	297	223	26.3153	7.85498	1.19994	1.55784	1.37889	0.804238	1.01991	0.912076	0.661456	0.0270066
A4ZYA6	Vimentin (Fragment) OS=Ovis aries PE=2 SV=1 - [A4ZYA6_SHEEP]	74.03	33	36	102	466	53.667	5.09717	0.862304	1.41033	1.13632	0.787354	0.631282	0.709318	0.624225	0.0114012
W5PSZ5	Annexin OS=Ovis aries GN=ANXA1 PE=3 SV=1 - [W5PSZ5_SHEEP]	49.42	16	16	30	346	38.7741	6.58057	1.16644	1.9113	1.53887	0.815975	0.880624	0.8483	0.551249	0.00130835
W5P684	Actin, beta like 2 OS=Ovis aries GN=ACTBL2 PE=3 SV=1 - [W5P684_SHEEP]	30.59	1	8	37	376	41.8909	5.47803	1.43884	0.991165	1.215	0.828663	0.765769	0.797216	0.656144	0.0240841
W5NXP6	Uncharacterized protein OS=Ovis aries PE=4 SV=1 - [W5NXP6_SHEEP]	44.26	2	5	23	122	14.1242	5.12256	0.934954	1.75572	1.34534	1.08396	0.714636	0.8993	0.668458	0.0312796
P42819	Serum amyloid A protein OS=Ovis aries GN=SAA1 PE=1 SV=1 - [SAA_SHEEP]	79.46	6	9	40	112	12.6801	6.56592	1.26429	0.936368	1.10033	0.605905	0.464518	0.535211	0.486411	9.51724e-05
W5PLQ1	Uncharacterized protein OS=Ovis aries GN=LOC101111190 PE=4 SV=1 - [W5PLQ1_SHEEP]	56.59	5	5	10	129	14.4712	5.50342	1.81001	1.2611	1.53556	1.05971	1.06502	1.06236	0.691843	0.0494937
Q6ECI6	Integrin beta-2 OS=Ovis aries GN=ITGB2 PE=2 SV=1 - [ITB2_SHEEP]	22.08	13	14	23	770	84.3108	6.50732	1.34848	1.58835	1.46842	1.04048	0.776352	0.908415	0.618636	0.00989059
A2TJJ2	CD11b OS=Ovis aries PE=2 SV=1 - [A2TJJ2_SHEEP]	13.72	13	13	21	1152	127.524	7.48877	1.33063	1.3985	1.36457	1.03593	0.827329	0.931631	0.68273	0.0416237
W5P0Q4	Uncharacterized protein OS=Ovis aries GN=LOC101102413 PE=3 SV=1 - [W5P0Q4_SHEEP]	35.82	14	14	28	416	46.2164	8.29443	1.36813	1.75753	1.56283	1.1822	0.872404	1.0273	0.657336	0.0247167
P79360	Myeloid antimicrobial peptide OS=Ovis aries GN=Map-34 PE=3 SV=1 - [P79360_SHEEP]	46.67	7	8	16	165	18.8159	9.40771	1.7162	2.55977	2.13798	0.76478	0.702866	0.733823	0.343232	5.85954e-09
W5Q3I2	Uncharacterized protein OS=Ovis aries GN=GLYCAM1 PE=4 SV=1 - [W5Q3I2_SHEEP]	38.31	8	8	60	154	17.0599	5.56689	1.03172	1.40695	1.21934	0.641154	0.818709	0.729932	0.59863	0.00577146
W5PZJ1	Uncharacterized protein OS=Ovis aries PE=4 SV=1 - [W5PZJ1_SHEEP]	51.19	4	4	12	84	9.41774	4.65283	0.924774	1.07384	0.999309	0.715285	0.546194	0.63074	0.631176	0.0135405
W5PLG7	Uncharacterized protein OS=Ovis aries PE=4 SV=1 - [W5PLG7_SHEEP]	40.59	6	6	13	170	19.3339	8.30908	1.04719	0.925118	0.986153	0.765632	0.584624	0.675128	0.684607	0.0431599
W5PDP2	CD55 molecule (Cromer blood group) OS=Ovis aries GN=CD55 PE=4 SV=1 - [W5PDP2_SHEEP]	14.08	7	7	12	547	59.1039	9.42236	1.69975	1.21507	1.45741	0.903491	1.0057	0.954594	0.654995	0.0234864
W5QHS2	Matrix Gla protein OS=Ovis aries GN=MGP PE=3 SV=1 - [W5QHS2_SHEEP]	30.1	3	3	13	103	12.2232	9.14404	1.71399	1.34431	1.52915	0.814941	1.14397	0.979454	0.640521	0.0169232
W5QGB5	Histone H4 OS=Ovis aries GN=HIST1H4F PE=3 SV=1 - [W5QGB5_SHEEP]	51.46	6	6	15	103	11.3604	11.356	1.04215	1.58197	1.31206	0.944908	0.802618	0.873763	0.665945	0.0296889
W5PIJ5	Cadherin 13 OS=Ovis aries GN=CDH13 PE=4 SV=1 - [W5PIJ5_SHEEP]	12.17	6	6	12	608	66.5279	5.021	2.76255	1.23334	1.99794	0.678383	1.03601	0.857195	0.429039	4.36781e-06
W5QFQ8	Histone H2B OS=Ovis aries GN=HIST1H2BG PE=3 SV=1 - [W5QFQ8_SHEEP]	52.38	8	8	13	126	13.8976	10.3159	1.0523	1.80197	1.42713	0.817642	1.1335	0.975572	0.683589	0.0423211
W5NQH6	Protein S100 OS=Ovis aries GN=S100A9 PE=3 SV=1 - [W5NQH6_SHEEP]	51.88	8	8	14	133	14.9246	6.41748	1.41291	1.57349	1.4932	0.995404	0.914867	0.955135	0.639658	0.0165846
W5QFM1	Histone H2A OS=Ovis aries GN=LOC101106292 PE=3 SV=1 - [W5QFM1_SHEEP]	33.33	4	4	7	126	13.5636	10.7407	0.982479	2.26631	1.62439	0.783353	1.13797	0.960662	0.591397	0.00469326
M4WXC2	Vanin 2 OS=Ovis aries GN=VNN2 PE=2 SV=1 - [M4WXC2_SHEEP]	25.48	9	9	9	467	52.5903	7.53271	1.70127	1.06265	1.38196	0.88891	0.878916	0.883913	0.639609	0.0165656
W5NQJ0	Protein S100 OS=Ovis aries GN=S100A12 PE=3 SV=1 - [W5NQJ0_SHEEP]	60.87	6	6	11	92	10.8036	5.46533	1.76454	1.91518	1.83986	0.922817	0.659334	0.791075	0.429965	4.62307e-06
W5PJG0	Serum amyloid A protein OS=Ovis aries GN=LOC105601867 PE=3 SV=1 - [W5PJG0_SHEEP]	51.54	4	7	22	130	14.4692	8.67529	1.02991	1.11231	1.07111	0.752523	0.610892	0.681708	0.63645	0.0153741
W5NW47	Uncharacterized protein OS=Ovis aries PE=4 SV=1 - [W5NW47_SHEEP]	8.41	1	3	4	226	25.8138	7.07861	2.00045	0.930357	1.4654	0.821686	0.746019	0.783852	0.534905	0.000725589
W5PE67	AHNAK nucleoprotein 2 OS=Ovis aries GN=AHNAK2 PE=4 SV=1 - [W5PE67_SHEEP]	23.23	4	4	4	5653	588.183	5.38916	1.07134	1.78031	1.42582	0.968065	0.780106	0.874086	0.613039	0.00854757
W5Q466	Calcium voltage-gated channel auxiliary subunit alpha2delta 1 OS=Ovis aries GN=CACNA2D1 PE=4 SV=1 - [W5Q466_SHEEP]	7	6	6	7	1071	121.106	5.32568	1.607	1.13263	1.36982	0.768751	1.08509	0.926923	0.676677	0.036955
W5NS06	Annexin OS=Ovis aries GN=LOC101114082 PE=3 SV=1 - [W5NS06_SHEEP]	10.12	3	3	4	336	37.503	5.19873	0.964769	1.78349	1.37413	0.887062	0.821087	0.854074	0.621538	0.0106529
W5Q038	AHNAK nucleoprotein OS=Ovis aries GN=AHNAK PE=4 SV=1 - [W5Q038_SHEEP]	5.97	4	5	6	5524	587.626	5.94775	0.888902	1.56235	1.22562	0.995106	0.663352	0.829229	0.676577	0.0368814
W5NQK9	S100 calcium binding protein A8 OS=Ovis aries GN=S100A8 PE=3 SV=1 - [W5NQK9_SHEEP]	20.62	3	3	5	97	11.3028	5.49072	1.51354	1.75073	1.63213	1.0249	0.833574	0.929239	0.56934	0.00239352
W5Q3E0	Thy-1 cell surface antigen OS=Ovis aries GN=THY1 PE=4 SV=1 - [W5Q3E0_SHEEP]	13.04	2	2	2	161	18.0405	9.15869	2.08271	1.11663	1.59967	0.645437	0.98472	0.815079	0.509529	0.000265193
W5PZB2	CD68 molecule OS=Ovis aries GN=CD68 PE=3 SV=1 - [W5PZB2_SHEEP]	6.19	2	2	5	339	36.1173	9.36377	1.05772	1.18947	1.1236	0.823162	0.688992	0.756077	0.672907	0.0342601
W5Q5W2	Uncharacterized protein OS=Ovis aries GN=SCARB2 PE=3 SV=1 - [W5Q5W2_SHEEP]	1.82	1	1	2	439	49.7481	5.0083	0.604863	2.24473	1.4248	0.609975	0.598325	0.60415	0.424026	3.19709e-06
W5PFB6	CD177 molecule OS=Ovis aries GN=CD177 PE=4 SV=1 - [W5PFB6_SHEEP]	5.9	3	3	3	441	46.5174	7.53271	1.91779	2.10967	2.01373	0.893073	0.712295	0.802684	0.398606	5.79732e-07
W5PFB9	Alkaline phosphatase OS=Ovis aries GN=ALPL PE=3 SV=1 - [W5PFB9_SHEEP]	4.58	2	2	2	459	50.252	6.80029	1.67578	1.51866	1.59722	1.00195	0.909646	0.955799	0.598414	0.00573648
W5Q548	Transmembrane p24 trafficking protein 5 OS=Ovis aries GN=TMED5 PE=3 SV=1 - [W5Q548_SHEEP]	8.41	2	2	2	226	25.831	4.79248	1.78107	0.681635	1.23135	0.709191	0.693191	0.701191	0.569449	0.00240187
W5NV14	Uncharacterized protein OS=Ovis aries PE=4 SV=1 - [W5NV14_SHEEP]	9.3	2	2	2	172	17.705	9.34912	1.04477	1.11817	1.08147	0.700968	0.746432	0.7237	0.669182	0.0317502
W5PSM5	LSM4 homolog, U6 small nuclear RNA and mRNA degradation associated OS=Ovis aries GN=LSM4 PE=4 SV=1 - [W5PSM5_SHEEP]	4.83	1	1	13	145	15.554	9.94971	1.40784	1.12594	1.26689	0.660713	0.981883	0.821298	0.648278	0.0202252
W5P612	Cysteine rich with EGF like domains 1 OS=Ovis aries GN=CRELD1 PE=4 SV=1 - [W5P612_SHEEP]	2.62	1	1	1	420	45.3308	5.09717	1.43991	0.927348	1.18363	0.862589	0.742205	0.802397	0.677914	0.0378744
W5PBM0	Ribosomal protein L11 OS=Ovis aries GN=RPL11 PE=3 SV=1 - [W5PBM0_SHEEP]	7.87	1	1	3	178	20.2787	9.59814	2.09567	0.960953	1.52831	0.84286	0.914118	0.878489	0.57481	0.00284617
W5QDA6	BRCA1 associated RING domain 1 OS=Ovis aries GN=BARD1 PE=4 SV=1 - [W5QDA6_SHEEP]	1.15	1	1	1	780	86.5861	8.67529	1.22372	1.69181	1.45776	0.880928	0.812912	0.84692	0.580972	0.00344218
A0A068JAR6	Resistin OS=Ovis aries GN=RETN PE=2 SV=1 - [A0A068JAR6_SHEEP]	11.01	1	1	2	109	11.5406	7.92822	2.1503	1.5301	1.8402	0.678957	0.924049	0.801503	0.435552	6.47716e-06
W5Q349	Potassium channel tetramerization domain containing 12 OS=Ovis aries GN=KCTD12 PE=4 SV=1 - [W5Q349_SHEEP]	6.56	2	2	2	320	35.3158	8.04541	0.643635	1.16923	0.906432	0.656116	0.58873	0.622423	0.686673	0.0449008
W5P8E9	CD109 molecule OS=Ovis aries GN=CD109 PE=4 SV=1 - [W5P8E9_SHEEP]	1.59	2	2	3	1443	161.186	5.68115	1.13129	1.50886	1.32007	0.631077	0.712645	0.671861	0.508957	0.000258889
G3FIP6	Glutathione peroxidase-1 (Fragment) OS=Ovis aries PE=2 SV=1 - [G3FIP6_SHEEP]	47.95	3	3	3	73	8.36017	7.23975	1.31142	1.03464	1.17303	0.735927	0.765501	0.750714	0.639979	0.0167102
W5NW09	Uncharacterized protein OS=Ovis aries PE=4 SV=1 - [W5NW09_SHEEP]	15.6	1	1	2	109	11.9055	6.87354	1.51144	1.57988	1.54566	0.920155	1.08753	1.00384	0.649459	0.0207705
W5PXR1	Ectonucleotide pyrophosphatase/phosphodiesterase 1 OS=Ovis aries GN=ENPP1 PE=4 SV=1 - [W5PXR1_SHEEP]	1.22	1	1	1	820	94.0695	7.00537	1.01658	1.63196	1.32427	0.899875	0.886293	0.893084	0.674399	0.0353074
W5PZ91	Collagen type XXVI alpha 1 chain OS=Ovis aries GN=COL26A1 PE=4 SV=1 - [W5PZ91_SHEEP]	2.52	1	1	1	477	49.326	8.74854	2.06296	1.036	1.54948	0.783688	1.06345	0.923568	0.596051	0.00536532
W5Q4K3	Uncharacterized protein OS=Ovis aries GN=LOC101102548 PE=4 SV=1 - [W5Q4K3_SHEEP]	1.26	1	2	2	1345	148.841	6.65381	1.921	0.449208	1.1851	0.432725	0.600657	0.516691	0.435989	6.64783e-06
W5P5C3	Sec61 translocon alpha 1 subunit OS=Ovis aries GN=SEC61A1 PE=3 SV=1 - [W5P5C3_SHEEP]	2.21	1	1	1	452	49.3398	7.63525	1.74386	0.770046	1.25695	0.775979	0.841694	0.808837	0.64349	0.0181315
Q70TH4	Secreted phosphoprotein 24 OS=Ovis aries GN=SPP2 PE=2 SV=1 - [SPP24_SHEEP]	6.4	1	1	1	203	23.2573	8.36768	1.33579	1.3394	1.33759	0.793043	0.844228	0.818636	0.612021	0.00832061
A3FFK9	NADPH oxidase heavy chain subunit (Fragment) OS=Ovis aries GN=Nox2 PE=2 SV=1 - [A3FFK9_SHEEP]	9.73	1	1	1	113	12.8985	6.52197	1.04217	1.34669	1.19443	0.897069	0.697604	0.797337	0.667546	0.030695
W5P370	Uncharacterized protein OS=Ovis aries GN=LOC106991568 PE=4 SV=1 - [W5P370_SHEEP]	9.68	1	1	1	93	10.072	4.75439	1.48355	1.3542	1.41887	0.874519	0.842989	0.858754	0.605237	0.00693178
W5PPH9	Calcium load-activated calcium channel OS=Ovis aries GN=TMCO1 PE=3 SV=1 - [W5PPH9_SHEEP]	4.79	1	1	1	188	21.1612	9.74463	2.6133	0.972588	1.79294	0.969007	0.504443	0.736725	0.410903	1.36061e-06
W5Q600	TSC22 domain family member 4 OS=Ovis aries GN=TSC22D4 PE=4 SV=1 - [W5Q600_SHEEP]	5.15	1	1	1	427	44.0164	6.34131	1.51313	0.654877	1.08401	0.574321	0.880135	0.727228	0.670871	0.0328698
W5NQM8	Cortactin OS=Ovis aries GN=CTTN PE=4 SV=1 - [W5NQM8_SHEEP]	1.48	1	1	1	474	53.0895	5.43994	1.47418	1.03256	1.25337	0.877903	0.442653	0.660278	0.526802	0.000532785
W5NZE8	Uncharacterized protein OS=Ovis aries GN=F8 PE=3 SV=1 - [W5NZE8_SHEEP]	0.33	1	1	1	2144	242.645	7.48877	1.62566	1.03442	1.33004	0.606243	0.98106	0.793651	0.596713	0.00546717
W5QFN1	DnaJ heat shock protein family (Hsp40) member B2 OS=Ovis aries GN=DNAJB2 PE=4 SV=1 - [W5QFN1_SHEEP]	6.79	1	2	3	324	35.5565	6.72705	1.7515	0.795744	1.27362	0.759639	0.794765	0.777202	0.61023	0.00793309
W5NQ27	Zinc finger FYVE-type containing 1 OS=Ovis aries GN=ZFYVE1 PE=4 SV=1 - [W5NQ27_SHEEP]	0.89	1	1	1	783	87.5278	7.43018	0.604074	0.91959	0.761832	0.303185	0.654527	0.478856	0.628558	0.0126993
W5NSD7	Uncharacterized protein OS=Ovis aries GN=LOC101115083 PE=4 SV=1 - [W5NSD7_SHEEP]	3.32	1	1	1	241	27.2899	7.21045	1.8363	0.845511	1.3409	0.896553	0.853238	0.874895	0.652467	0.0222128
W5NV57	Rho GTPase activating protein 26 OS=Ovis aries GN=ARHGAP26 PE=4 SV=1 - [W5NV57_SHEEP]	1.23	1	1	1	816	92.4236	6.55127	1.71552	0.747694	1.23161	0.568443	0.803827	0.686135	0.557106	0.00159951
W5NTY3	Uncharacterized protein OS=Ovis aries PE=4 SV=1 - [W5NTY3_SHEEP]	1.32	1	1	1	757	85.3196	6.50732	1.22626	1.82272	1.52449	0.981669	1.04285	1.01226	0.663999	0.0285014
W5PKX1	Zinc finger BED-type containing 8 OS=Ovis aries GN=ZBED8 PE=4 SV=1 - [W5PKX1_SHEEP]	1.85	1	1	1	594	68.1437	6.41748	1.04127	1.51704	1.27915	0.639601	0.887277	0.763439	0.596831	0.00548556
W5PV16	C-C motif chemokine OS=Ovis aries GN=CCL26 PE=3 SV=1 - [W5PV16_SHEEP]	13.04	1	1	1	69	8.09718	9.93506	1.20839	2.18739	1.69789	0.703266	1.56585	1.13456	0.668215	0.031123
W5P693	Mesoderm specific transcript OS=Ovis aries GN=MEST PE=4 SV=1 - [W5P693_SHEEP]	6.27	1	1	1	335	38.6273	9.67139	3.17555	0.836629	2.00609	0.50854	0.925409	0.716974	0.357399	2.166e-08
W5P0H3	Uncharacterized protein OS=Ovis aries PE=4 SV=1 - [W5P0H3_SHEEP]	5.95	1	1	1	269	30.2339	10.5063	1.17834	1.47869	1.32851	0.924507	0.892114	0.908311	0.683705	0.0424159
W5P4A8	Uncharacterized protein OS=Ovis aries GN=RNASET2 PE=3 SV=1 - [W5P4A8_SHEEP]	7.39	2	2	2	230	26.6422	6.78564	1.68341	1.07009	1.37675	0.758519	1.10081	0.929665	0.675262	0.0359245
W5QCI0	Low density lipoprotein receptor class A domain containing 3 OS=Ovis aries GN=LDLRAD3 PE=4 SV=1 - [W5QCI0_SHEEP]	5.82	1	1	1	292	31.6562	7.43018	0.678368	0.980335	0.829352	0.511931	0.614966	0.563449	0.679384	0.0389898
W5PLJ2	Dematin actin binding protein OS=Ovis aries GN=DMTN PE=4 SV=1 - [W5PLJ2_SHEEP]	3.35	1	1	1	358	40.6387	8.42627	0.660706	1.07848	0.869595	0.556458	0.625469	0.590964	0.679585	0.039144
W5P829	Trafficking protein particle complex 13 OS=Ovis aries GN=TRAPPC13 PE=4 SV=1 - [W5P829_SHEEP]	2.86	1	1	1	419	46.7017	5.88428	1.53769	1.37171	1.4547	0.825806	0.709011	0.767408	0.527537	0.000548187
W5P5A0	Filamin A OS=Ovis aries GN=FLNA PE=4 SV=1 - [W5P5A0_SHEEP]	0.95	1	3	4	2633	279.651	6.27783	1.66206	0.859046	1.26055	0.686771	0.731413	0.709092	0.562524	0.00191734
W5NTJ2	TPX2, microtubule nucleation factor OS=Ovis aries GN=TPX2 PE=4 SV=1 - [W5NTJ2_SHEEP]	1.34	1	1	1	747	86.1559	9.17334	1.40256	0.536148	0.969351	0.531071	0.603457	0.567264	0.5852	0.0039101
W5PJI1	Immunoglobulin superfamily member 5 OS=Ovis aries GN=IGSF5 PE=4 SV=1 - [W5PJI1_SHEEP]	1.89	1	1	1	371	39.6763	5.87158	1.22864	1.54238	1.38551	0.767726	1.04708	0.907404	0.654925	0.0234503
W5PD41	GIT ArfGAP 1 OS=Ovis aries GN=GIT1 PE=4 SV=1 - [W5PD41_SHEEP]	1.71	1	1	1	759	83.8296	6.68311	0.622388	1.17852	0.900456	0.442779	0.524688	0.483733	0.537209	0.000790556
A0A1V0CM03	Alpha-lactalbumin (Fragment) OS=Ovis aries GN=LALBA PE=4 SV=1 - [A0A1V0CM03_SHEEP]	13.64	1	1	3	44	4.89755	5.8335	1.55708	2.26303	1.91005	1.35893	0.97661	1.16777	0.611382	0.0081805
